# Supplementary material for: VlincRNAs controlled by retroviral elements are a hallmark of pluripotency and cancer
Source: Genome Biol. 2013 Jul 22;14(7):R73. doi: 10.1186/gb-2013-14-7-r73 (PMC4053963; doi:10.1186/gb-2013-14-7-r73)
Supplement: Additional File 1 — Supplementary Table S1 [file gb-2013-14-7-r73-S1.XLSX]

## Sheet: Individual_human_vlincRNAs
							Active promoters			All promoters
ID	Source	Tissue	Chr.	Start_HG19	End_HG19	Strand	Active promoters	LTR strand specific	LTR NON strand specific	All promoters	LTR strand specific	LTR NON strand specific
ID-104	ENCODE	GM12878	chr10	67446103	67651698	-	1			1		MER4A1,MER4A1
ID-106	ENCODE	GM12878	chr12	68730021	68845604	-				1	MLT2F,MLT1E3,MLT1E3,MLT2F	MLT2F,MLT1E3,MLT1E3,MLT2F
ID-109	ENCODE	GM12878	chr9	68988946	69065424	-	1			1
ID-110	ENCODE	GM12878	chr17	69025495	69078720	-				1		LTR9
ID-114	ENCODE	GM12878	chrX	70348928	70418060	-	1	LTR49-int,LTR49-int	LTR49-int,LTR49-int	1	LTR49-int,LTR49-int	LTR49-int,LTR49-int
ID-119	ENCODE	GM12878	chr2	75442229	75644366	-	1		LTR16E2	1	THE1D	THE1D,LTR16E2
ID-126	ENCODE	GM12878	chr10	81526199	81586394	-	1			1
ID-127	ENCODE	GM12878	chr6	82190909	82454231	-				1
ID-128	ENCODE	GM12878	chr6	82578671	82648378	-	1			1
ID-129	ENCODE	GM12878	chr1	82657584	82718494	-				1
ID-131	ENCODE	GM12878	chr5	84568443	84943678	-	1	LTR18B,LTR18B,HERVP71A-int,LTR71A	LTR18B,LTR18B,HERVP71A-int,LTR71A	1	LTR18B,LTR18B,HERVP71A-int,LTR71A	LTR18B,LTR18B,HERVP71A-int,LTR71A
ID-134	ENCODE	GM12878	chr1	86046750	86113043	-	1			1
ID-136	ENCODE	GM12878	chr5	86337960	86407525	-	1			1
ID-138	ENCODE	GM12878	chr13	88323911	88463522	-				1	LTR1	LTR1
ID-139	ENCODE	GM12878	chr4	89326960	89378169	-	1		LTR1,LTR49	1	MER61C	LTR1,MER61C,LTR49
ID-140	ENCODE	GM12878	chr12	90301634	90354095	-				1
ID-141	ENCODE	GM12878	chr8	90569523	90770665	-	1		LTR7C	1		LTR7C
ID-148	ENCODE	GM12878	chr12	92618305	92709961	-				1
ID-152	ENCODE	GM12878	chr12	95044509	95268343	-	1	MLT1A0	MLT1A0	1	MLT1A0	MLT1A0
ID-155	ENCODE	GM12878	chr15	96646934	96785677	-				1	LTR16A	LTR16A
ID-156	ENCODE	GM12878	chr6	96881924	96970240	-	1	MER4A1	MER4A1	1	MER41B,MER4A1	MER41B,MER4A1
ID-159	ENCODE	GM12878	chr9	99639287	99706382	-				1
ID-160	ENCODE	GM12878	chr5	99795589	99870952	-	1	MER67C	MER67C	1	MER67C,MER67C,MER67C	MER67C,MER67C,MER67C
ID-161	ENCODE	GM12878	chr1	100077991	100174162	-				1
ID-163	ENCODE	GM12878	chr3	104034384	104243326	-	1	LTR49-int,LTR49	LTR49-int,LTR49	1	LTR49-int,LTR49	LTR49-int,LTR49
ID-165	ENCODE	GM12878	chr3	104944198	105087184	-	1			1
ID-166	ENCODE	GM12878	chr6	104963599	105133431	-				1
ID-168	ENCODE	GM12878	chr12	105643291	105721045	-	1			1	MER65A	MER65A,MLT1L,MLT1L
ID-17	ENCODE	GM12878	chrX	14987157	15169740	-				1
ID-170	ENCODE	GM12878	chr3	105892935	105975508	-	1		MER61A,MER61-int,MER61-int,MER61-int,MER61-int,MER61-int,MER61-int	1		MER61A,MER61-int,MER61-int,MER61-int,MER61-int,MER61-int,MER61-int
ID-171	ENCODE	GM12878	chr13	106666580	106773790	-				1
ID-174	ENCODE	GM12878	chr8	106977848	107072849	-	1		LTR26	1		LTR26
ID-178	ENCODE	GM12878	chr10	107564766	107729897	-				1
ID-179	ENCODE	GM12878	chrX	108053278	108116452	-				1		MSTD
ID-181	ENCODE	GM12878	chr10	109116771	109198315	-				1
ID-185	ENCODE	GM12878	chr10	109256251	110360350	-	1	MER21C	HERVH-int,MER21C	1	MER21C	LTR22B,LTR7B,HERVH-int,HERVH-int,LTR7,MER21C
ID-189	ENCODE	GM12878	chr9	113461935	113532301	-				1
ID-19	ENCODE	GM12878	chr20	15912463	15967526	-	1	Harlequin-int,Harlequin-int,Harlequin-int,LTR2B	Harlequin-int,LTR8,Harlequin-int,Harlequin-int,LTR2B	1	Harlequin-int,Harlequin-int,Harlequin-int,Harlequin-int,Harlequin-int,Harlequin-int,Harlequin-int,Harlequin-int,LTR2B	Harlequin-int,Harlequin-int,Harlequin-int,Harlequin-int,Harlequin-int,Harlequin-int,LTR8,Harlequin-int,Harlequin-int,LTR2B
ID-190	ENCODE	GM12878	chr2	114567701	114648605	-	1	MSTD	MSTD	1	MSTD	MSTD
ID-195	ENCODE	GM12878	chr11	117805531	117857740	-	1			1		LTR47A
ID-202	ENCODE	GM12878	chr7	120535488	120590636	-	1			1
ID-206	ENCODE	GM12878	chr4	128735032	128802310	-	1			1
ID-210	ENCODE	GM12878	chr5	132998289	133161696	-				1
ID-212	ENCODE	GM12878	chr5	137090248	137225060	-	1			1
ID-215	ENCODE	GM12878	chr6	138896035	139014689	-	1			1
ID-216	ENCODE	GM12878	chr2	139009179	139259287	-	1			1
ID-217	ENCODE	GM12878	chr6	141091066	141219628	-	1	MER61-int,MER61-int,MER61A	MER61-int,MER61-int,MER61A	1	MER61-int,MER61-int,MER61A	MER61-int,MER61-int,MER61A
ID-218	ENCODE	GM12878	chrX	141851867	142066296	-	1			1
ID-219	ENCODE	GM12878	chr8	142267422	142318517	-				1
ID-22	ENCODE	GM12878	chr5	18672087	18746528	-	1	HERV17-int,HERV17-int,LTR12F	HERV17-int,HERV17-int,LTR12F	1	HERV17-int,HERV17-int,LTR12F	HERV17-int,HERV17-int,LTR12F,HERVL-int
ID-223	ENCODE	GM12878	chr5	147463399	147610829	-	1			1
ID-228	ENCODE	GM12878	chr5	157737861	157836754	-				1
ID-238	ENCODE	GM12878	chr2	173342277	173421437	-	1			1		LTR85a,MER4A1
ID-239	ENCODE	GM12878	chr3	174901063	174992197	-	1	THE1B	THE1B	1	THE1B	THE1B
ID-24	ENCODE	GM12878	chr2	19356810	19547825	-	1			1
ID-242	ENCODE	GM12878	chr1	177424580	177607250	-				1
ID-243	ENCODE	GM12878	chr3	178578399	178689275	-	1			1
ID-244	ENCODE	GM12878	chr4	185192370	185242893	-				1
ID-245	ENCODE	GM12878	chr4	185406731	185458997	-	1		MLT2C1	1		MLT2C1
ID-247	ENCODE	GM12878	chr2	186604528	187351330	-	1	MLT1B,MLT1N2	MLT1B,MLT1N2	1	MLT1B,MLT1N2	MLT1B,MLT1N2
ID-248	ENCODE	GM12878	chr2	190145923	190305859	-	1			1
ID-249	ENCODE	GM12878	chr2	190979783	191061134	-	1			1
ID-250	ENCODE	GM12878	chr1	192846546	192944409	-				1
ID-251	ENCODE	GM12878	chr1	198907057	198973776	-				1
ID-256	ENCODE	GM12878	chr2	231388338	231479819	-	1			1
ID-26	ENCODE	GM12878	chr7	19919598	20161892	-	1		LTR7,HERVH-int,HERVH-int	1		LTR7,HERVH-int,HERVH-int
ID-3	ENCODE	GM12878	chr5	5360221	5422487	-	1			1
ID-30	ENCODE	GM12878	chr8	21020191	21345819	-				1
ID-32	ENCODE	GM12878	chr14	22620914	22844220	-				1
ID-34	ENCODE	GM12878	chr8	24170899	24245300	-	1	HERVK22-int	HERVK22-int	1	LTR22A,HERVK22-int,LTR22A	LTR22A,HERVK22-int,LTR22A
ID-36	ENCODE	GM12878	chr7	26619080	26681283	-	1		THE1C	1		THE1C,MLT1B
ID-37	ENCODE	GM12878	chr21	26303509	26745934	-	1			1
ID-40	ENCODE	GM12878	chr3	28125871	28180207	-				1
ID-46	ENCODE	GM12878	chr18	31840034	31939153	-				1
ID-48	ENCODE	GM12878	chr5	34069340	34151583	-				1
ID-50	ENCODE	GM12878	chr14	34562723	34654529	-				1
ID-51	ENCODE	GM12878	chr11	35042262	35095520	-	1			1
ID-52	ENCODE	GM12878	chr15	35383515	35530327	-				1		LTR7Y,HERVH-int
ID-55	ENCODE	GM12878	chr9	36401363	36487635	-	1			1
ID-56	ENCODE	GM12878	chr5	36657605	36725324	-	1	LTR16C	LTR16C	1	LTR16C	LTR16C,LTR16A2
ID-60	ENCODE	GM12878	chr7	37795270	37866523	-	1			1	MER31B	MER31B
ID-62	ENCODE	GM12878	chr12	38455202	38529281	-	1			1
ID-65	ENCODE	GM12878	chr13	38873568	38924498	-	1			1
ID-66	ENCODE	GM12878	chr12	39865017	39937145	-	1		MER51B,MER48	1		MER51B,MER48
ID-69	ENCODE	GM12878	chr22	42611664	42666677	-	1			1
ID-70	ENCODE	GM12878	chr5	44738068	44809981	-	1			1
ID-71	ENCODE	GM12878	chr15	45116920	45175685	-	1	HUERS-P1-int,HUERS-P1-int	HUERS-P1-int,HUERS-P1-int	1	HUERS-P1-int,HUERS-P1-int	HUERS-P1-int,HUERS-P1-int
ID-72	ENCODE	GM12878	chrX	45631864	45705937	-	1			1
ID-79	ENCODE	GM12878	chr15	54215812	54269231	-				1
ID-8	ENCODE	GM12878	chr8	8060709	8143188	-	1	LTR78	LTR78	1	LTR78	MamGypLTR1a,LTR78
ID-86	ENCODE	GM12878	chr2	58160513	58274548	-	1			1
ID-9	ENCODE	GM12878	chr2	8473150	8723966	-	1			1
ID-92	ENCODE	GM12878	chr3	64211601	64436719	-				1
ID-94	ENCODE	GM12878	chr10	64511517	64565791	-	1			1
ID-95	ENCODE	GM12878	chr2	64881164	64978172	-	1			1
ID-96	ENCODE	GM12878	chr10	65226614	65282226	-	1			1
ID-98	ENCODE	GM12878	chr13	65658929	65728569	-				1	LTR12C,LTR40c	LTR12C,LTR40c
ID-99	ENCODE	GM12878	chr7	65869737	65958585	-	1			1
ID-1	ENCODE	GM12878	chr8	2499801	2551128	-
ID-2	ENCODE	GM12878	chr9	2657606	2751572	-
ID-4	ENCODE	GM12878	chr4	5496369	5559522	-
ID-5	ENCODE	GM12878	chr9	5845654	5916546	-
ID-6	ENCODE	GM12878	chrX	6754748	6829537	-
ID-7	ENCODE	GM12878	chr16	7954228	8057395	-
ID-10	ENCODE	GM12878	chr3	8811897	8918045	-
ID-11	ENCODE	GM12878	chr6	9619123	9707330	-
ID-12	ENCODE	GM12878	chr5	10164639	10216924	-
ID-13	ENCODE	GM12878	chrX	10853083	10981408	-
ID-14	ENCODE	GM12878	chr4	12872776	12976913	-
ID-15	ENCODE	GM12878	chr4	12988744	13337658	-
ID-16	ENCODE	GM12878	chrX	14639701	14846157	-
ID-18	ENCODE	GM12878	chr4	15426244	15594151	-
ID-20	ENCODE	GM12878	chr22	16523435	16586586	-
ID-21	ENCODE	GM12878	chr12	16763653	16986466	-
ID-23	ENCODE	GM12878	chr14	19220611	19304158	-
ID-25	ENCODE	GM12878	chr21	19858022	19933235	-
ID-27	ENCODE	GM12878	chr7	20264840	20317292	-
ID-28	ENCODE	GM12878	chr21	20546843	20904391	-
ID-29	ENCODE	GM12878	chr21	20910639	20982032	-
ID-31	ENCODE	GM12878	chr4	22680336	22746660	-
ID-33	ENCODE	GM12878	chr2	23892821	23964839	-
ID-35	ENCODE	GM12878	chr11	26344004	26453439	-
ID-38	ENCODE	GM12878	chr21	26823982	26888769	-
ID-39	ENCODE	GM12878	chr11	27977404	28039986	-
ID-41	ENCODE	GM12878	chr9	29745498	29877650	-
ID-42	ENCODE	GM12878	chr21	30089177	30154469	-
ID-43	ENCODE	GM12878	chr4	30544584	30621202	-
ID-44	ENCODE	GM12878	chr5	30637912	30689552	-
ID-45	ENCODE	GM12878	chr3	30959305	31289905	-
ID-47	ENCODE	GM12878	chr2	32036852	32091042	-
ID-49	ENCODE	GM12878	chr7	34332343	34383810	-
ID-53	ENCODE	GM12878	chr15	35590588	35659957	-
ID-54	ENCODE	GM12878	chr8	35834081	35952741	-
ID-57	ENCODE	GM12878	chr7	36794007	36884648	-
ID-58	ENCODE	GM12878	chr8	36945551	37002423	-
ID-59	ENCODE	GM12878	chr18	37634017	37713452	-
ID-61	ENCODE	GM12878	chr12	38374489	38441036	-
ID-63	ENCODE	GM12878	chr13	38722690	38778611	-
ID-64	ENCODE	GM12878	chr12	38839816	38910217	-
ID-67	ENCODE	GM12878	chr6	39902786	40117005	-
ID-68	ENCODE	GM12878	chrX	41899123	41958508	-
ID-73	ENCODE	GM12878	chr15	46495721	47181291	-
ID-74	ENCODE	GM12878	chr13	48453800	48509915	-
ID-75	ENCODE	GM12878	chr15	48939073	49029787	-
ID-76	ENCODE	GM12878	chr5	49467823	49689288	-
ID-77	ENCODE	GM12878	chr18	51485616	51540685	-
ID-78	ENCODE	GM12878	chr18	51601955	51669557	-
ID-80	ENCODE	GM12878	chr1	56369721	56815727	-
ID-81	ENCODE	GM12878	chr1	56888317	56958773	-
ID-82	ENCODE	GM12878	chr2	57521429	57602630	-
ID-83	ENCODE	GM12878	chr2	57629712	57682247	-
ID-84	ENCODE	GM12878	chr2	57694637	57898166	-
ID-85	ENCODE	GM12878	chr2	57933048	58152126	-
ID-87	ENCODE	GM12878	chrX	62007437	62058177	-
ID-88	ENCODE	GM12878	chrX	62128510	62349218	-
ID-89	ENCODE	GM12878	chrX	62572365	62622696	-
ID-90	ENCODE	GM12878	chr8	63534876	63655499	-
ID-91	ENCODE	GM12878	chr4	64308400	64358444	-
ID-93	ENCODE	GM12878	chr13	64420146	64527963	-
ID-97	ENCODE	GM12878	chr13	65449754	65522398	-
ID-100	ENCODE	GM12878	chr9	66764162	66863343	-
ID-101	ENCODE	GM12878	chr14	66719234	66950877	-
ID-102	ENCODE	GM12878	chr3	67357734	67409311	-
ID-103	ENCODE	GM12878	chr18	67370916	67528441	-
ID-105	ENCODE	GM12878	chr13	68661231	68831818	-
ID-107	ENCODE	GM12878	chr17	68851516	68920145	-
ID-108	ENCODE	GM12878	chr17	68925893	69002208	-
ID-111	ENCODE	GM12878	chr17	69217717	69442040	-
ID-112	ENCODE	GM12878	chr9	69798223	69869341	-
ID-113	ENCODE	GM12878	chr18	69764990	70028282	-
ID-115	ENCODE	GM12878	chr16	72209445	72618559	-
ID-116	ENCODE	GM12878	chr16	73605044	73716633	-
ID-117	ENCODE	GM12878	chr16	73907648	74112926	-
ID-118	ENCODE	GM12878	chr3	75087576	75230244	-
ID-120	ENCODE	GM12878	chr6	77518538	78154549	-
ID-121	ENCODE	GM12878	chr6	78194796	78277292	-
ID-122	ENCODE	GM12878	chr2	78535847	78630413	-
ID-123	ENCODE	GM12878	chr8	79109325	79270789	-
ID-124	ENCODE	GM12878	chr8	79547037	79622852	-
ID-125	ENCODE	GM12878	chr10	81470483	81520484	-
ID-130	ENCODE	GM12878	chr1	83834678	83898454	-
ID-132	ENCODE	GM12878	chr13	85012815	85076014	-
ID-133	ENCODE	GM12878	chr6	85196306	85266429	-
ID-135	ENCODE	GM12878	chr9	86203989	86264354	-
ID-137	ENCODE	GM12878	chr11	87909343	88023958	-
ID-142	ENCODE	GM12878	chr1	90705848	91000822	-
ID-143	ENCODE	GM12878	chr7	91254123	91351359	-
ID-144	ENCODE	GM12878	chr7	91375802	91429614	-
ID-145	ENCODE	GM12878	chr15	91959573	92014695	-
ID-146	ENCODE	GM12878	chr4	92199392	92280375	-
ID-147	ENCODE	GM12878	chr12	92301894	92375172	-
ID-149	ENCODE	GM12878	chr11	92961742	93102608	-
ID-150	ENCODE	GM12878	chr1	93718076	93774379	-
ID-151	ENCODE	GM12878	chr4	94017082	94224379	-
ID-153	ENCODE	GM12878	chr8	95295330	95363347	-
ID-154	ENCODE	GM12878	chr15	96315592	96608108	-
ID-157	ENCODE	GM12878	chr12	98495045	98733127	-
ID-158	ENCODE	GM12878	chr11	99391120	99449379	-
ID-162	ENCODE	GM12878	chrX	102774966	102826438	-
ID-164	ENCODE	GM12878	chrX	104789222	104969417	-
ID-167	ENCODE	GM12878	chr4	105617404	105681458	-
ID-169	ENCODE	GM12878	chr4	105724974	105880575	-
ID-172	ENCODE	GM12878	chr8	106833448	106940545	-
ID-173	ENCODE	GM12878	chr13	106808690	106944600	-
ID-175	ENCODE	GM12878	chr11	107118364	107186303	-
ID-176	ENCODE	GM12878	chr9	106887165	107255518	-
ID-177	ENCODE	GM12878	chr9	107304738	107356117	-
ID-180	ENCODE	GM12878	chrX	108241551	108431951	-
ID-182	ENCODE	GM12878	chr7	109604293	109681391	-
ID-183	ENCODE	GM12878	chr7	109687373	110180901	-
ID-184	ENCODE	GM12878	chr8	110105339	110228225	-
ID-186	ENCODE	GM12878	chrX	111796813	111871277	-
ID-187	ENCODE	GM12878	chrX	112841561	112912878	-
ID-188	ENCODE	GM12878	chrX	112945819	113028429	-
ID-191	ENCODE	GM12878	chr3	116404979	116522365	-
ID-192	ENCODE	GM12878	chr3	116676810	116729626	-
ID-193	ENCODE	GM12878	chr3	116859716	116911970	-
ID-194	ENCODE	GM12878	chr1	116985627	117039224	-
ID-196	ENCODE	GM12878	chr6	117936816	117986888	-
ID-197	ENCODE	GM12878	chr5	118121247	118171673	-
ID-198	ENCODE	GM12878	chr9	118106844	118177992	-
ID-199	ENCODE	GM12878	chr3	117871079	118224388	-
ID-200	ENCODE	GM12878	chr6	118715516	118773000	-
ID-201	ENCODE	GM12878	chr9	119105503	119172651	-
ID-203	ENCODE	GM12878	chr8	123374199	123437973	-
ID-204	ENCODE	GM12878	chr8	127051738	127263111	-
ID-205	ENCODE	GM12878	chr8	128122192	128216250	-
ID-207	ENCODE	GM12878	chr8	130281335	130353614	-
ID-208	ENCODE	GM12878	chr8	130510042	130567189	-
ID-209	ENCODE	GM12878	chr4	132982413	133037038	-
ID-211	ENCODE	GM12878	chr8	135382443	135447889	-
ID-213	ENCODE	GM12878	chr2	138827223	138955100	-
ID-214	ENCODE	GM12878	chrX	138927866	139004382	-
ID-220	ENCODE	GM12878	chr4	145574138	145662276	-
ID-221	ENCODE	GM12878	chr3	145610884	145681193	-
ID-222	ENCODE	GM12878	chr4	145695197	145916275	-
ID-224	ENCODE	GM12878	chr2	146943276	147655890	-
ID-225	ENCODE	GM12878	chr2	154336741	154452552	-
ID-226	ENCODE	GM12878	chr5	156131271	156321325	-
ID-227	ENCODE	GM12878	chr2	156700879	156774303	-
ID-229	ENCODE	GM12878	chr2	158197541	158264435	-
ID-230	ENCODE	GM12878	chr5	161907479	162532166	-
ID-231	ENCODE	GM12878	chr5	162559277	162627056	-
ID-232	ENCODE	GM12878	chr3	166554825	166613650	-
ID-233	ENCODE	GM12878	chr3	166735933	166801170	-
ID-234	ENCODE	GM12878	chr6	167277161	167337401	-
ID-235	ENCODE	GM12878	chr1	168855589	168978102	-
ID-236	ENCODE	GM12878	chr2	172113424	172172084	-
ID-237	ENCODE	GM12878	chr1	172267333	172328408	-
ID-240	ENCODE	GM12878	chr5	175307934	175373695	-
ID-241	ENCODE	GM12878	chr1	175859217	175912059	-
ID-246	ENCODE	GM12878	chr2	186083102	186181236	-
ID-252	ENCODE	GM12878	chr1	198994671	199088933	-
ID-253	ENCODE	GM12878	chr2	199795206	199856139	-
ID-254	ENCODE	GM12878	chr2	213522030	213767510	-
ID-255	ENCODE	GM12878	chr2	226937741	227198366	-
ID100	ENCODE	GM12878	chr14	46178727	46638908	+	1		LTR3B_	1		LTR3B_
ID102	ENCODE	GM12878	chr20	46653684	46704052	+				1
ID104	ENCODE	GM12878	chr12	46777216	47276885	+	1			1
ID105	ENCODE	GM12878	chr19	47363553	47421623	+	1			1
ID108	ENCODE	GM12878	chr1	51983864	52038290	+	1			1
ID109	ENCODE	GM12878	chr20	52521470	52573135	+				1
ID110	ENCODE	GM12878	chr13	53414222	53482338	+				1
ID112	ENCODE	GM12878	chr12	54144633	54266861	+	1			1
ID113	ENCODE	GM12878	chr2	54198223	54265796	+	1			1
ID115	ENCODE	GM12878	chrX	55932066	56247508	+	1			1
ID117	ENCODE	GM12878	chr18	56242319	56294259	+	1			1
ID118	ENCODE	GM12878	chr15	56536079	56588552	+	1			1
ID119	ENCODE	GM12878	chrX	57163240	57279497	+	1			1
ID121	ENCODE	GM12878	chr5	58231993	58366684	+	1		MSTC	1		MSTC,MER110
ID123	ENCODE	GM12878	chr8	61818854	61921842	+	1			1
ID124	ENCODE	GM12878	chr8	62005210	62185486	+				1
ID126	ENCODE	GM12878	chrX	62469122	62524328	+				1
ID128	ENCODE	GM12878	chr15	62682704	62737548	+	1			1
ID131	ENCODE	GM12878	chr2	63286913	63375134	+				1
ID134	ENCODE	GM12878	chr2	64374995	64484084	+	1			1
ID136	ENCODE	GM12878	chr13	64649101	65000706	+	1		MER52A,MER52A,MER52-int,MER50-int,MER52A,LTR12C,MER52A	1		MER52A,MER52A,MER52-int,MER50-int,MER52A,LTR12C,LTR12C,MER52A
ID137	ENCODE	GM12878	chr7	64734232	64827574	+	1			1		MER92B,MSTD
ID138	ENCODE	GM12878	chr8	65716488	65790324	+	1			1
ID139	ENCODE	GM12878	chr13	65722915	65779071	+				1		LTR12C,LTR40c
ID142	ENCODE	GM12878	chr4	66864531	66944852	+	1	LTR83	LTR83	1	LTR83	LTR83,MLT1N2
ID145	ENCODE	GM12878	chr11	68897946	68950105	+				1
ID147	ENCODE	GM12878	chr13	69861338	69920439	+	1	MLT2F	MLT2F	1	MLT2F	MLT2F
ID148	ENCODE	GM12878	chr12	70217861	70319851	+				1
ID151	ENCODE	GM12878	chr2	74212051	74262251	+	1			1	MLT1I	MLT1I
ID155	ENCODE	GM12878	chr2	76356541	76445498	+				1		LTR24B,LTR24B
ID165	ENCODE	GM12878	chr8	79716641	79907107	+	1			1
ID168	ENCODE	GM12878	chr13	80913843	81709655	+	1			1
ID171	ENCODE	GM12878	chr12	81171282	81287536	+	1			1	MER57B1	MER57B1
ID178	ENCODE	GM12878	chr1	85462102	85526620	+	1			1	MLT1A0	MLT1A0
ID179	ENCODE	GM12878	chr16	85586964	85644921	+	1			1
ID180	ENCODE	GM12878	chr5	85961919	86039633	+				1	MLT1I	MLT1I
ID182	ENCODE	GM12878	chr14	86400905	86563926	+	1	LTR12F	LTR12F	1	LTR12F	MLT2A1,LTR12F
ID184	ENCODE	GM12878	chr11	87053572	87112721	+				1
ID185	ENCODE	GM12878	chr7	87846640	88385986	+	1			1
ID187	ENCODE	GM12878	chr3	88107645	88169176	+	1			1		MLT1J
ID19	ENCODE	GM12878	chrX	7895376	8089886	+	1			1
ID192	ENCODE	GM12878	chr11	89984264	90222884	+	1	MSTA	MSTA	1	MSTA,MER51E	MSTA,MER51E
ID193	ENCODE	GM12878	chr5	90766584	90837270	+				1
ID198	ENCODE	GM12878	chr15	92044497	92271280	+				1
ID203	ENCODE	GM12878	chr5	95296809	95412606	+	1			1
ID209	ENCODE	GM12878	chr5	96691345	97337790	+	1			1
ID210	ENCODE	GM12878	chr15	97034987	97219115	+				1		LTR12C,MamRep1527
ID214	ENCODE	GM12878	chr15	97814461	97903347	+				1
ID217	ENCODE	GM12878	chr5	100236565	100430484	+	1			1
ID219	ENCODE	GM12878	chr8	101455391	101549874	+				1		MLT1F1
ID221	ENCODE	GM12878	chr5	102090756	102199864	+	1			1
ID222	ENCODE	GM12878	chr12	102318914	102511224	+				1		MLT1K
ID226	ENCODE	GM12878	chr7	102789270	102866895	+	1			1	HERVE_a-int,HERVE_a-int,HERVIP10FH-int	HERVE_a-int,HERVE_a-int,HERVIP10FH-int
ID227	ENCODE	GM12878	chr8	103134766	103188875	+	1			1
ID23	ENCODE	GM12878	chr4	9533955	9615281	+	1			1
ID232	ENCODE	GM12878	chr3	107843306	107915783	+	1	THE1C	THE1C,MLT1B	1	THE1C	THE1C,MLT1B,ERV3-16A3_LTR,THE1D,ERV3-16A3_LTR
ID236	ENCODE	GM12878	chr10	110358973	110454234	+	1	HERVH-int	HERVH-int,MER21C	1	LTR22B,LTR7B,HERVH-int,HERVH-int,LTR7	LTR22B,LTR7B,HERVH-int,HERVH-int,LTR7,MER21C
ID237	ENCODE	GM12878	chr11	112140945	112195523	+				1
ID238	ENCODE	GM12878	chr6	113239467	113323129	+	1			1
ID243	ENCODE	GM12878	chr12	115345784	115416075	+				1
ID245	ENCODE	GM12878	chr5	116099283	116187730	+	1		MER39	1		MER39
ID249	ENCODE	GM12878	chr11	119599920	119710583	+	1			1
ID250	ENCODE	GM12878	chr6	119669468	120289479	+	1			1
ID258	ENCODE	GM12878	chr4	120987617	121045292	+	1		MLT1E3	1		MLT1E3,MER95
ID264	ENCODE	GM12878	chr11	123228122	123391492	+	1			1
ID270	ENCODE	GM12878	chr7	128170573	128269073	+	1			1
ID273	ENCODE	GM12878	chr4	129209294	129349005	+	1			1		MLT1L
ID274	ENCODE	GM12878	chr6	130581262	130682769	+	1	HERVE_a-int,HERVE_a-int,Harlequin-int	HERVE_a-int,HERVE_a-int,Harlequin-int	1	LTR2B,HERVE_a-int,HERVE_a-int,HERVE_a-int,HERVE_a-int,Harlequin-int,Harlequin-int	LTR2B,HERVE_a-int,HERVE_a-int,HERVE_a-int,HERVE_a-int,Harlequin-int,Harlequin-int
ID276	ENCODE	GM12878	chr7	135665638	135968600	+	1	MLT1I-int	MLT1I-int,MER4C	1	MLT1I-int,MLT1I-int	MLT1I-int,MLT1I-int,MER4C,MER4-int
ID279	ENCODE	GM12878	chr2	136742181	136837965	+	1			1	MLT1K	MLT1K,MLT1I
ID282	ENCODE	GM12878	chr3	139108642	139216094	+	1			1
ID283	ENCODE	GM12878	chrX	139177715	139532400	+				1
ID285	ENCODE	GM12878	chr4	143487065	143553667	+	1			1
ID287	ENCODE	GM12878	chr6	143857066	143928013	+	1			1	MER34C2,MER34C2	MER34C2,MER34C2
ID29	ENCODE	GM12878	chr12	11329182	11416276	+	1			1
ID290	ENCODE	GM12878	chr4	147192603	147272269	+	1			1
ID291	ENCODE	GM12878	chrX	148280185	148400787	+				1
ID292	ENCODE	GM12878	chr3	152185115	152283983	+	1			1
ID295	ENCODE	GM12878	chr3	156892666	157008296	+	1			1	MLT1K,MLT1K	MLT1K,MLT1K
ID305	ENCODE	GM12878	chr5	163719545	163780584	+				1
ID306	ENCODE	GM12878	chr3	165177624	165263233	+	1	MLT2B4	LTR16A1,MLT2B4	1	MLT2B4	LTR16A1,MLT2B4
ID31	ENCODE	GM12878	chr2	12005685	12092711	+	1		MLT1A0,MLT1H	1		MLT1A0,MLT1H
ID310	ENCODE	GM12878	chr4	174300542	174401515	+				1
ID317	ENCODE	GM12878	chr1	187041604	187313802	+	1		LTR12C,LTR12C	1		LTR12C,LTR12C
ID318	ENCODE	GM12878	chr1	187322013	187380767	+				1
ID324	ENCODE	GM12878	chr2	207676738	207739825	+	1		HERVH-int,HERVH-int,LTR7	1		HERVH-int,HERVH-int,HERVH-int,HERVH-int,LTR7
ID329	ENCODE	GM12878	chr2	214097887	214148682	+	1			1
ID330	ENCODE	GM12878	chr2	215673816	215905565	+	1			1
ID334	ENCODE	GM12878	chr1	238223562	238735345	+				1	MER41G	MER41G
ID335	ENCODE	GM12878	chr2	242823529	242912018	+	1			1
ID34	ENCODE	GM12878	chr6	14140718	14405928	+				1
ID4	ENCODE	GM12878	chr4	2536216	2591848	+	1			1
ID45	ENCODE	GM12878	chr19	19886468	19941978	+	1	HERVL40-int,HERVL40-int,HERVL40-int	HERVL40-int,HERVL40-int,HERVL40-int	1	HERVL40-int,HERVL40-int,HERVL40-int,THE1B	HERVL40-int,HERVL40-int,HERVL40-int,THE1B
ID5	ENCODE	GM12878	chr8	2584413	2760355	+	1	LTR16A,LTR12E,LTR12E	LTR16A,LTR12E,LTR12E	1	LTR16A,LTR12E,LTR12E	MLT2C2,LTR16A,LTR12E,LTR12E
ID52	ENCODE	GM12878	chr8	22551112	22652217	+	1			1
ID54	ENCODE	GM12878	chr11	22846039	23197790	+	1			1
ID60	ENCODE	GM12878	chr2	24714094	24775090	+	1			1		LTR65
ID62	ENCODE	GM12878	chr20	25677256	25739035	+	1	MER4D0	MER4D0	1	MER4D0,MER4D0,MER4D0	MER4D0,MER4D0,MER4D0
ID7	ENCODE	GM12878	chr9	3526068	3710515	+	1	MSTA	MSTA	1	MSTA	MSTA
ID72	ENCODE	GM12878	chr16	29133435	29185519	+				1
ID74	ENCODE	GM12878	chr21	30750163	30967532	+				1
ID76	ENCODE	GM12878	chr14	32400899	32457809	+				1
ID77	ENCODE	GM12878	chr14	32670514	32726029	+	1			1
ID78	ENCODE	GM12878	chr16	33403643	33454086	+				1		LTR6A
ID83	ENCODE	GM12878	chr3	34459896	34540358	+				1
ID84	ENCODE	GM12878	chr13	34555058	34617675	+				1
ID88	ENCODE	GM12878	chr5	35247660	35482846	+				1		MLT1A0
ID89	ENCODE	GM12878	chr6	37484486	37555342	+				1	LTR33,LTR33	LTR33,LTR33,LTR33
ID93	ENCODE	GM12878	chr14	39901792	40609826	+	1	LTR42	LTR9B,LTR42	1	LTR42	LTR9B,LTR42
ID95	ENCODE	GM12878	chr11	41482210	41560310	+				1
ID97	ENCODE	GM12878	chr3	42054376	42125364	+	1			1
ID99	ENCODE	GM12878	chr3	44037207	44115329	+	1			1
ID1	ENCODE	GM12878	chr9	1060732	1908447	+
ID2	ENCODE	GM12878	chr9	1923033	2015123	+
ID3	ENCODE	GM12878	chr6	2284543	2389771	+
ID6	ENCODE	GM12878	chr8	2765484	2818396	+
ID8	ENCODE	GM12878	chr4	4712741	4763324	+
ID9	ENCODE	GM12878	chr8	5360060	5413022	+
ID10	ENCODE	GM12878	chr3	5487845	5964098	+
ID11	ENCODE	GM12878	chr16	5650334	5874725	+
ID12	ENCODE	GM12878	chr16	5917301	6068135	+
ID13	ENCODE	GM12878	chr3	6001536	6329229	+
ID14	ENCODE	GM12878	chr6	6293777	6343867	+
ID15	ENCODE	GM12878	chr20	6817646	7324776	+
ID16	ENCODE	GM12878	chr2	7198471	7426069	+
ID17	ENCODE	GM12878	chrX	7286617	7480784	+
ID18	ENCODE	GM12878	chr20	7354030	7412109	+
ID20	ENCODE	GM12878	chr7	7922343	7976469	+
ID21	ENCODE	GM12878	chrX	8194573	8418667	+
ID22	ENCODE	GM12878	chr12	9467039	9531259	+
ID24	ENCODE	GM12878	chr4	10147315	10327577	+
ID25	ENCODE	GM12878	chr4	10725054	10967353	+
ID26	ENCODE	GM12878	chr4	11096872	11413756	+
ID27	ENCODE	GM12878	chr7	11209251	11271074	+
ID28	ENCODE	GM12878	chr11	11259602	11326476	+
ID30	ENCODE	GM12878	chr12	11726139	11798305	+
ID32	ENCODE	GM12878	chrX	13003169	13126048	+
ID33	ENCODE	GM12878	chr7	14109835	14320601	+
ID35	ENCODE	GM12878	chr6	15735888	15867083	+
ID36	ENCODE	GM12878	chr9	15976350	16037523	+
ID37	ENCODE	GM12878	chr22	16506989	16567622	+
ID38	ENCODE	GM12878	chr12	16526069	16717978	+
ID39	ENCODE	GM12878	chr9	16982769	17114635	+
ID40	ENCODE	GM12878	chr2	18824766	18936152	+
ID41	ENCODE	GM12878	chr2	18989489	19054071	+
ID42	ENCODE	GM12878	chr14	19255636	19306201	+
ID43	ENCODE	GM12878	chr10	19539207	19776376	+
ID44	ENCODE	GM12878	chr12	19675266	19768442	+
ID46	ENCODE	GM12878	chr3	20257825	20932595	+
ID47	ENCODE	GM12878	chr21	20319431	20420258	+
ID48	ENCODE	GM12878	chr21	20445382	20585483	+
ID49	ENCODE	GM12878	chr21	20983308	21047151	+
ID50	ENCODE	GM12878	chr9	21041703	21112618	+
ID51	ENCODE	GM12878	chr9	22508085	22623410	+
ID53	ENCODE	GM12878	chr6	22620731	22676846	+
ID55	ENCODE	GM12878	chr20	22896973	22962162	+
ID56	ENCODE	GM12878	chr11	23241901	23303303	+
ID57	ENCODE	GM12878	chr6	23293510	23356333	+
ID58	ENCODE	GM12878	chr9	24023667	24292546	+
ID59	ENCODE	GM12878	chr9	24443419	24507208	+
ID61	ENCODE	GM12878	chr2	25622528	25737867	+
ID63	ENCODE	GM12878	chr22	27115821	27222387	+
ID64	ENCODE	GM12878	chr4	27670860	27726523	+
ID65	ENCODE	GM12878	chr21	27794710	27849633	+
ID66	ENCODE	GM12878	chrX	27859132	27979418	+
ID67	ENCODE	GM12878	chr3	27965067	28047618	+
ID68	ENCODE	GM12878	chr18	28080058	28193450	+
ID69	ENCODE	GM12878	chr5	28232937	28308306	+
ID70	ENCODE	GM12878	chr11	28355986	28631700	+
ID71	ENCODE	GM12878	chr3	28841704	29321727	+
ID73	ENCODE	GM12878	chr7	30416235	30477878	+
ID75	ENCODE	GM12878	chr14	32332258	32393653	+
ID79	ENCODE	GM12878	chr11	33419832	33476203	+
ID80	ENCODE	GM12878	chr7	33660319	33747595	+
ID81	ENCODE	GM12878	chr2	33931615	34698354	+
ID82	ENCODE	GM12878	chr3	34238463	34372866	+
ID85	ENCODE	GM12878	chr13	34622715	34689070	+
ID86	ENCODE	GM12878	chr2	34724913	34981462	+
ID87	ENCODE	GM12878	chr16	35050219	35139927	+
ID90	ENCODE	GM12878	chr10	37521865	37752134	+
ID91	ENCODE	GM12878	chrX	38690424	38757112	+
ID92	ENCODE	GM12878	chrX	38781082	38842005	+
ID94	ENCODE	GM12878	chr14	40617672	40729584	+
ID96	ENCODE	GM12878	chrX	41809464	42559335	+
ID98	ENCODE	GM12878	chr13	43004726	43084548	+
ID101	ENCODE	GM12878	chr15	46255858	46313914	+
ID103	ENCODE	GM12878	chr14	46678822	46929895	+
ID106	ENCODE	GM12878	chr5	51202044	51388321	+
ID107	ENCODE	GM12878	chr5	51420977	51477251	+
ID111	ENCODE	GM12878	chr14	53844626	54022176	+
ID114	ENCODE	GM12878	chrX	54595843	54671064	+
ID116	ENCODE	GM12878	chr14	56161530	56218263	+
ID120	ENCODE	GM12878	chr2	57844758	57915993	+
ID122	ENCODE	GM12878	chr13	61365432	61415782	+
ID125	ENCODE	GM12878	chr18	62092994	62161681	+
ID127	ENCODE	GM12878	chr3	62619621	62699608	+
ID129	ENCODE	GM12878	chr8	62747172	62908578	+
ID130	ENCODE	GM12878	chr4	63136220	63244889	+
ID132	ENCODE	GM12878	chr2	63548396	63608506	+
ID133	ENCODE	GM12878	chr4	64353124	64549060	+
ID135	ENCODE	GM12878	chr6	64437735	64488084	+
ID140	ENCODE	GM12878	chr13	65805955	66173230	+
ID141	ENCODE	GM12878	chr13	66216895	66301559	+
ID143	ENCODE	GM12878	chr10	67374443	67516585	+
ID144	ENCODE	GM12878	chr18	68273071	68333754	+
ID146	ENCODE	GM12878	chr1	69521050	70032561	+
ID149	ENCODE	GM12878	chr1	71714875	71848628	+
ID150	ENCODE	GM12878	chr8	72970551	73159609	+
ID152	ENCODE	GM12878	chr2	75197307	75387298	+
ID153	ENCODE	GM12878	chr8	75283903	75434551	+
ID154	ENCODE	GM12878	chr6	75403026	75506299	+
ID156	ENCODE	GM12878	chr13	76481298	76935258	+
ID157	ENCODE	GM12878	chr14	76681618	76751961	+
ID158	ENCODE	GM12878	chr7	76682845	76748372	+
ID159	ENCODE	GM12878	chr16	76692788	76752352	+
ID160	ENCODE	GM12878	chr16	76792256	77038038	+
ID161	ENCODE	GM12878	chr4	78093353	78413718	+
ID162	ENCODE	GM12878	chrX	78461731	78745008	+
ID163	ENCODE	GM12878	chrX	78933891	79123970	+
ID164	ENCODE	GM12878	chr13	79572414	79629045	+
ID166	ENCODE	GM12878	chr13	80132983	80261451	+
ID167	ENCODE	GM12878	chrX	80576938	80685447	+
ID169	ENCODE	GM12878	chr3	81042938	81100489	+
ID170	ENCODE	GM12878	chr6	81060071	81192422	+
ID172	ENCODE	GM12878	chr5	81614530	81664555	+
ID173	ENCODE	GM12878	chr11	81662381	81714221	+
ID174	ENCODE	GM12878	chrX	81779004	81855100	+
ID175	ENCODE	GM12878	chr12	82349558	82536321	+
ID176	ENCODE	GM12878	chr10	83246864	83352709	+
ID177	ENCODE	GM12878	chr14	83622933	83804395	+
ID181	ENCODE	GM12878	chr5	86048811	86414877	+
ID183	ENCODE	GM12878	chr6	86744900	86971612	+
ID186	ENCODE	GM12878	chr11	88100523	88157304	+
ID188	ENCODE	GM12878	chr5	88268423	88459726	+
ID189	ENCODE	GM12878	chr5	88487285	88570370	+
ID190	ENCODE	GM12878	chr5	88637555	88781404	+
ID191	ENCODE	GM12878	chr12	88692685	88817546	+
ID194	ENCODE	GM12878	chr5	90851043	90930357	+
ID195	ENCODE	GM12878	chr5	91206703	91494877	+
ID196	ENCODE	GM12878	chr10	91674368	91753315	+
ID197	ENCODE	GM12878	chr10	91805107	92049362	+
ID199	ENCODE	GM12878	chr6	92232340	92350786	+
ID200	ENCODE	GM12878	chr7	93652124	93712623	+
ID201	ENCODE	GM12878	chrX	94000549	94204117	+
ID202	ENCODE	GM12878	chr7	94187095	94258000	+
ID204	ENCODE	GM12878	chr5	95432813	95896374	+
ID205	ENCODE	GM12878	chr15	95901872	95969077	+
ID206	ENCODE	GM12878	chr15	96232621	96299356	+
ID207	ENCODE	GM12878	chr10	96376109	96437688	+
ID208	ENCODE	GM12878	chr15	96532576	96679591	+
ID211	ENCODE	GM12878	chr15	97230222	97326097	+
ID212	ENCODE	GM12878	chr14	97349521	97458006	+
ID213	ENCODE	GM12878	chr1	97720492	97785575	+
ID215	ENCODE	GM12878	chr3	98110593	98186628	+
ID216	ENCODE	GM12878	chr14	98172455	98273717	+
ID218	ENCODE	GM12878	chr15	100401096	100460353	+
ID220	ENCODE	GM12878	chr1	101816799	101925108	+
ID223	ENCODE	GM12878	chr12	102605272	102931413	+
ID224	ENCODE	GM12878	chrX	102702704	102765355	+
ID225	ENCODE	GM12878	chr11	102717639	102950976	+
ID228	ENCODE	GM12878	chr5	103438883	103510402	+
ID229	ENCODE	GM12878	chr5	103530922	103694912	+
ID230	ENCODE	GM12878	chr8	103891186	103994768	+
ID231	ENCODE	GM12878	chr13	105592046	105649144	+
ID233	ENCODE	GM12878	chrX	108457526	108661726	+
ID234	ENCODE	GM12878	chr9	108539353	108604468	+
ID235	ENCODE	GM12878	chr9	108737652	108858193	+
ID239	ENCODE	GM12878	chr9	114434330	114522694	+
ID240	ENCODE	GM12878	chr8	114701281	115159178	+
ID241	ENCODE	GM12878	chr6	115075940	115128177	+
ID242	ENCODE	GM12878	chr6	115175117	115270821	+
ID244	ENCODE	GM12878	chr5	115629132	115864874	+
ID246	ENCODE	GM12878	chr5	116254880	116311130	+
ID247	ENCODE	GM12878	chr8	118398796	118514326	+
ID248	ENCODE	GM12878	chr10	119377571	119489972	+
ID251	ENCODE	GM12878	chr8	119740386	120076420	+
ID252	ENCODE	GM12878	chr6	120314853	120483512	+
ID253	ENCODE	GM12878	chrX	120401755	120638631	+
ID254	ENCODE	GM12878	chr5	120500334	120705953	+
ID255	ENCODE	GM12878	chr6	120523148	120652342	+
ID256	ENCODE	GM12878	chrX	120710086	120767564	+
ID257	ENCODE	GM12878	chrX	120866186	120954921	+
ID259	ENCODE	GM12878	chrX	121034412	121093728	+
ID260	ENCODE	GM12878	chr4	121057442	121133017	+
ID261	ENCODE	GM12878	chr1	121313735	121377663	+
ID262	ENCODE	GM12878	chr3	121663730	121719364	+
ID263	ENCODE	GM12878	chr10	121920810	122208645	+
ID265	ENCODE	GM12878	chr2	123495442	123670711	+
ID266	ENCODE	GM12878	chr10	124939133	125291984	+
ID267	ENCODE	GM12878	chr6	126364395	126660122	+
ID268	ENCODE	GM12878	chr6	126680076	126786214	+
ID269	ENCODE	GM12878	chr12	126707623	126774014	+
ID271	ENCODE	GM12878	chr8	128209154	128392828	+
ID272	ENCODE	GM12878	chr6	128299584	128396844	+
ID275	ENCODE	GM12878	chr2	134899113	134966717	+
ID277	ENCODE	GM12878	chr7	136008850	136066824	+
ID278	ENCODE	GM12878	chr7	136223360	136280267	+
ID280	ENCODE	GM12878	chr8	137527935	137793660	+
ID281	ENCODE	GM12878	chr2	138486455	138574116	+
ID284	ENCODE	GM12878	chr7	141504750	141566159	+
ID286	ENCODE	GM12878	chr3	143712993	143826313	+
ID288	ENCODE	GM12878	chr7	145505837	145693937	+
ID289	ENCODE	GM12878	chr7	145747023	145812349	+
ID293	ENCODE	GM12878	chr2	154281071	154348498	+
ID294	ENCODE	GM12878	chr2	155342920	155554731	+
ID296	ENCODE	GM12878	chr3	158549117	158599771	+
ID297	ENCODE	GM12878	chr6	158661433	158730925	+
ID298	ENCODE	GM12878	chr5	158850286	159081635	+
ID299	ENCODE	GM12878	chr5	159925731	160071218	+
ID300	ENCODE	GM12878	chr4	160051780	160180894	+
ID301	ENCODE	GM12878	chr3	160976868	161038537	+
ID302	ENCODE	GM12878	chr3	161283852	161342126	+
ID303	ENCODE	GM12878	chr3	161449292	161504141	+
ID304	ENCODE	GM12878	chr3	161522290	161577687	+
ID307	ENCODE	GM12878	chr3	168597614	168658861	+
ID308	ENCODE	GM12878	chr4	170744643	170834106	+
ID309	ENCODE	GM12878	chr1	172648425	172828786	+
ID311	ENCODE	GM12878	chr2	177344688	177401786	+
ID312	ENCODE	GM12878	chr3	179674504	179836129	+
ID313	ENCODE	GM12878	chr4	179996397	180330553	+
ID314	ENCODE	GM12878	chr1	181230668	181299836	+
ID315	ENCODE	GM12878	chr2	184027891	184426573	+
ID316	ENCODE	GM12878	chr1	186391069	186523020	+
ID319	ENCODE	GM12878	chr1	187404487	187465529	+
ID320	ENCODE	GM12878	chr3	190008123	190088821	+
ID321	ENCODE	GM12878	chr1	193437685	193552917	+
ID322	ENCODE	GM12878	chr1	193599177	193686305	+
ID323	ENCODE	GM12878	chr2	199565264	199713295	+
ID325	ENCODE	GM12878	chr1	210876425	210934361	+
ID326	ENCODE	GM12878	chr2	211117645	211305096	+
ID327	ENCODE	GM12878	chr2	212000244	212182081	+
ID328	ENCODE	GM12878	chr2	212204824	212278998	+
ID331	ENCODE	GM12878	chr1	219407897	219628249	+
ID332	ENCODE	GM12878	chr1	221219636	221281375	+
ID333	ENCODE	GM12878	chr2	238009450	238069112	+
ID-258	ENCODE	H1-Esc	chr18	2157658	2247865	-	1			1
ID-261	ENCODE	H1-Esc	chr11	3491834	3604943	-				1
ID-262	ENCODE	H1-Esc	chr4	4025216	4109350	-				1
ID-263	ENCODE	H1-Esc	chr5	4503878	4615988	-	1			1
ID-265	ENCODE	H1-Esc	chr18	4923066	5004915	-	1			1
ID-273	ENCODE	H1-Esc	chr20	11447628	11522330	-				1
ID-275	ENCODE	H1-Esc	chr20	12457705	12734751	-	1		LTR7,HERVH-int	1		LTR7,HERVH-int,HERVH-int,HERVH-int,HERVH-int
ID-280	ENCODE	H1-Esc	chr7	13411228	13847477	-				1
ID-282	ENCODE	H1-Esc	chr6	14405172	14800477	-				1
ID-284	ENCODE	H1-Esc	chr9	14911353	14987229	-	1			1
ID-285	ENCODE	H1-Esc	chr6	14823197	15022942	-				1	MLT1A,LTR85b	MLT1A,MER34A,MER34A,LTR85b
ID-286	ENCODE	H1-Esc	chr4	15168602	15281140	-				1
ID-289	ENCODE	H1-Esc	chr5	16274725	16336038	-	1			1
ID-292	ENCODE	H1-Esc	chr3	16656009	16739392	-				1	LTR49-int,MER4-int	LTR49-int,MER4-int
ID-293	ENCODE	H1-Esc	chrX	17993860	18122850	-	1			1
ID-294	ENCODE	H1-Esc	chr5	18453089	18674502	-	1	HERVH-int	HERVH-int	1	HERVH-int,HERVH-int,HERVH-int,HERVH-int,HERVH-int	HERVH-int,HERVH-int,HERVH-int,HERVH-int,HERVH-int
ID-295	ENCODE	H1-Esc	chr2	19393127	19506107	-	1			1
ID-296	ENCODE	H1-Esc	chr7	19880648	20167124	-	1		LTR7,HERVH-int,HERVH-int	1		LTR7,HERVH-int,HERVH-int
ID-297	ENCODE	H1-Esc	chr9	20087592	20302091	-				1
ID-298	ENCODE	H1-Esc	chr10	21475624	21582230	-	1			1
ID-301	ENCODE	H1-Esc	chrX	23148404	23680356	-	1			1
ID-303	ENCODE	H1-Esc	chr7	24226016	24435992	-	1		LTR7,HERVH-int,HERVH-int	1	MLT1L	MLT1L,LTR7,HERVH-int,HERVH-int,HERVH-int,HERVH-int,HERVH-int,HERVH-int,HERVH-int
ID-304	ENCODE	H1-Esc	chr4	24330396	24474882	-	1			1	LTR16C	LTR16C,MLT1K
ID-305	ENCODE	H1-Esc	chr5	25294815	25446145	-	1	LTR7	LTR7	1	LTR7	MLT1A,LTR7
ID-307	ENCODE	H1-Esc	chr9	27630741	27688578	-	1			1
ID-308	ENCODE	H1-Esc	chr3	27964773	28101184	-				1
ID-309	ENCODE	H1-Esc	chr22	28058545	28140734	-	1		LTR7,HERVH-int,HERVH-int	1		LTR7,HERVH-int,HERVH-int
ID-312	ENCODE	H1-Esc	chr9	28889667	29450924	-				1
ID-313	ENCODE	H1-Esc	chr12	31110180	31160289	-				1
ID-315	ENCODE	H1-Esc	chr21	33886420	33942288	-	1			1
ID-316	ENCODE	H1-Esc	chr5	34043864	34150593	-				1
ID-317	ENCODE	H1-Esc	chr5	34193452	34245289	-	1	LTR12E,MER110,MER110	LTR12E,MER110,MER110	1	LTR12E,MER110,MER110	LTR12E,MER110,MER110
ID-321	ENCODE	H1-Esc	chr9	36401384	36487637	-	1			1
ID-322	ENCODE	H1-Esc	chr6	37055527	37107934	-	1			1
ID-323	ENCODE	H1-Esc	chr14	38464226	38659898	-	1		LTR7,HERVH-int,HERVH-int,HERVH-int	1		LTR7,HERVH-int,HERVH-int,HERVH-int
ID-325	ENCODE	H1-Esc	chr1	38834789	38890785	-	1		HERVH-int,HERVH-int	1		LTR7,HERVH-int,HERVH-int,HERVH-int,HERVH-int
ID-326	ENCODE	H1-Esc	chr20	38768354	38897797	-	1		HERVH-int,HERVH-int	1		LTR7,HERVH-int,HERVH-int,HERVH-int,HERVH-int,HERVH-int
ID-328	ENCODE	H1-Esc	chr18	39103947	39213462	-	1			1
ID-330	ENCODE	H1-Esc	chr14	40721369	40796748	-				1
ID-332	ENCODE	H1-Esc	chr22	42618701	42697506	-				1
ID-333	ENCODE	H1-Esc	chr13	43377589	43447064	-	1	HERVH-int,HERVH-int,HERVH-int,HERVH-int,HERVH-int,HERVH-int,LTR7	HERVH-int,HERVH-int,HERVH-int,HERVH-int,HERVH-int,HERVH-int,LTR7	1	LTR7,HERVH-int,HERVH-int,HERVH-int,HERVH-int,HERVH-int,HERVH-int,LTR7,MER49,MER49	LTR7,HERVH-int,HERVH-int,HERVH-int,HERVH-int,HERVH-int,HERVH-int,LTR7,MER49,MER49
ID-334	ENCODE	H1-Esc	chr10	44812274	44863532	-	1			1
ID-338	ENCODE	H1-Esc	chr14	48661553	48737374	-				1	HERVH-int,HERVH-int,LTR7	HERVH-int,HERVH-int,LTR7
ID-341	ENCODE	H1-Esc	chr13	51655182	51744617	-	1		LTR7,HERVH-int,HERVH-int,HERVH-int,HERVH-int,HERVH-int	1		LTR7,HERVH-int,HERVH-int,HERVH-int,HERVH-int
ID-345	ENCODE	H1-Esc	chr13	56093242	56158010	-	1	HERVH-int,HERVH-int,HERVH-int,LTR7	HERVH-int,HERVH-int,HERVH-int,LTR7	1	LTR7,HERVH-int,HERVH-int,HERVH-int,HERVH-int,HERVH-int,HERVH-int,HERVH-int,LTR7	LTR7,HERVH-int,HERVH-int,HERVH-int,HERVH-int,HERVH-int,HERVH-int,HERVH-int,LTR7
ID-349	ENCODE	H1-Esc	chr10	58852559	58982530	-	1	MER54B	MER54B	1	MER54B	MER54B
ID-350	ENCODE	H1-Esc	chr16	60496707	60557105	-	1			1
ID-352	ENCODE	H1-Esc	chr4	62555670	62637989	-	1	HERVH-int,HERVH-int,LTR7	HERVH-int,HERVH-int,LTR7	1	HERVH-int,HERVH-int,HERVH-int,HERVH-int,LTR7,MER34B-int,MER34-int,MER34-int	HERVH-int,HERVH-int,HERVH-int,HERVH-int,LTR7,MER34B-int,MER34-int,MER34-int
ID-354	ENCODE	H1-Esc	chr3	63576084	63631402	-	1			1
ID-356	ENCODE	H1-Esc	chr3	64211816	64431205	-	1			1
ID-357	ENCODE	H1-Esc	chr2	64433365	64483428	-	1		LTR7,HERVH-int,HERVH-int,HERVH-int,HERVH-int,HERVH-int	1		LTR7,HERVH-int,HERVH-int,HERVH-int,HERVH-int,HERVH-int,HERVH-int,HERVH-int,LTR7
ID-360	ENCODE	H1-Esc	chr10	65226856	65282065	-	1			1
ID-363	ENCODE	H1-Esc	chr12	67199861	67463725	-	1			1
ID-364	ENCODE	H1-Esc	chr2	67443146	67558851	-	1		HERVH-int	1		MLT1A0,LTR7,HERVH-int,HERVH-int,HERVH-int
ID-365	ENCODE	H1-Esc	chr11	67672307	67723496	-				1
ID-369	ENCODE	H1-Esc	chr1	73030467	73364927	-				1
ID-370	ENCODE	H1-Esc	chr8	73340682	73392177	-	1			1
ID-371	ENCODE	H1-Esc	chr12	74744023	74903322	-	1			1	LTR27B	LTR27B
ID-372	ENCODE	H1-Esc	chr9	76247627	76623628	-				1
ID-373	ENCODE	H1-Esc	chr9	76878445	77040212	-				1
ID-375	ENCODE	H1-Esc	chr2	77749983	77820474	-				1
ID-378	ENCODE	H1-Esc	chr12	79881603	79934249	-	1		HERVH-int	1		HERVH-int,HERVH-int
ID-380	ENCODE	H1-Esc	chr12	81098493	81183646	-				1	LTR7	LTR7
ID-382	ENCODE	H1-Esc	chr10	81531678	81586326	-	1			1
ID-384	ENCODE	H1-Esc	chr15	81918211	82288214	-				1
ID-386	ENCODE	H1-Esc	chr1	83127707	83313904	-				1
ID-389	ENCODE	H1-Esc	chr5	87075881	87350057	-				1
ID-391	ENCODE	H1-Esc	chr5	89187633	89504657	-	1			1
ID-392	ENCODE	H1-Esc	chr1	89916488	89990980	-	1			1	MLT1J	MLT1J
ID-393	ENCODE	H1-Esc	chr12	90050244	90103393	-	1			1
ID-395	ENCODE	H1-Esc	chr8	90569057	90769948	-	1		LTR7C	1		LTR7C
ID-396	ENCODE	H1-Esc	chr7	91152859	91213034	-	1	LTR33,MLT2C2	LTR33,MLT2C2	1	LTR33,LTR33,MLT2C2	LTR33,LTR33,MLT2C2
ID-398	ENCODE	H1-Esc	chr4	92484357	92545418	-	1		LTR7,HERVH-int,HERVH-int	1		LTR7,HERVH-int,HERVH-int,HERVH-int
ID-402	ENCODE	H1-Esc	chrX	93814420	93959742	-	1	HERVH-int	HERVH-int	1	HERVH-int,HERVH-int,HERVH-int,HERVH-int,HERVH-int,HERVH-int,LTR7	HERVH-int,HERVH-int,HERVH-int,HERVH-int,HERVH-int,HERVH-int,LTR7
ID-403	ENCODE	H1-Esc	chr6	94475866	94545417	-	1	HERVH-int,LTR7,LTR7	HERVH-int,LTR7,LTR7	1	HERVH-int,HERVH-int,HERVH-int,HERVH-int,HERVH-int,HERVH-int,LTR7	HERVH-int,HERVH-int,HERVH-int,HERVH-int,HERVH-int,HERVH-int,LTR7
ID-404	ENCODE	H1-Esc	chr12	95199593	95268537	-	1	MLT1A0	MLT1A0	1	MLT1A0	MLT1A0
ID-405	ENCODE	H1-Esc	chr10	96876264	96985470	-	1			1
ID-414	ENCODE	H1-Esc	chr5	101948644	102009301	-	1		MLT1A0	1		MLT1A0
ID-415	ENCODE	H1-Esc	chr5	106159905	106320098	-	1		LTR7,HERVH-int,HERVH-int	1		LTR7,HERVH-int,HERVH-int,HERVH-int,HERVH-int,HERVH-int,HERVH-int,HERVH-int,LTR7
ID-416	ENCODE	H1-Esc	chr3	106410987	106555546	-	1	LOR1-int	LOR1-int	1	LOR1-int	LOR1-int
ID-418	ENCODE	H1-Esc	chr7	109136943	109237341	-	1	HERVH-int,LTR7	HERVH-int,LTR7	1	HERVH-int,HERVH-int,LTR7	HERVH-int,HERVH-int,LTR7
ID-420	ENCODE	H1-Esc	chr3	110612723	110690639	-	1	HERVI-int,HERVI-int,LTR10C	HERVI-int,HERVI-int,LTR10C	1	HERVI-int,HERVI-int,LTR10C,LTR79	HERVI-int,HERVI-int,LTR10C,LTR79
ID-423	ENCODE	H1-Esc	chrX	113567691	113701398	-	1		HERVH-int,HERVH-int,HERVH-int	1		LTR7,HERVH-int,HERVH-int,HERVH-int
ID-424	ENCODE	H1-Esc	chrX	113731397	113841350	-				1	HERVH-int,HERVH-int,HERVH-int,HERVH-int,HERVH-int,LTR7	HERVH-int,HERVH-int,HERVH-int,HERVH-int,HERVH-int,LTR7
ID-425	ENCODE	H1-Esc	chr4	115465843	115520219	-	1			1
ID-428	ENCODE	H1-Esc	chr3	117165232	117235411	-				1
ID-430	ENCODE	H1-Esc	chr3	117520468	117716442	-				1
ID-433	ENCODE	H1-Esc	chr9	118066721	118235648	-	1		LTR7,HERVH-int,HERVH-int	1		LTR7,HERVH-int,HERVH-int
ID-434	ENCODE	H1-Esc	chr2	117901482	118383552	-	1			1
ID-437	ENCODE	H1-Esc	chr9	121874244	121928319	-	1			1
ID-438	ENCODE	H1-Esc	chrX	124220445	124331094	-				1
ID-439	ENCODE	H1-Esc	chrX	125421994	125594411	-	1			1
ID-441	ENCODE	H1-Esc	chr6	125912614	126038561	-				1
ID-447	ENCODE	H1-Esc	chr4	128752371	128802424	-	1			1
ID-448	ENCODE	H1-Esc	chr11	129064015	129149509	-	1			1
ID-449	ENCODE	H1-Esc	chr8	129573893	129629685	-				1	HERVH-int,HERVH-int,HERVH-int,HERVH-int,LTR7	HERVH-int,HERVH-int,HERVH-int,HERVH-int,LTR7
ID-450	ENCODE	H1-Esc	chr7	134691155	134763067	-				1
ID-452	ENCODE	H1-Esc	chr6	138895288	139014642	-	1			1
ID-454	ENCODE	H1-Esc	chr5	141175188	141232629	-	1			1
ID-455	ENCODE	H1-Esc	chr8	142265290	142318517	-				1
ID-458	ENCODE	H1-Esc	chr7	145773291	145946027	-	1	HERVH-int,LTR7	HERVH-int,LTR7	1	HERVH-int,LTR7	HERVH-int,LTR7
ID-459	ENCODE	H1-Esc	chr5	147554975	147610844	-	1			1
ID-460	ENCODE	H1-Esc	chr4	152149373	152250780	-	1			1
ID-461	ENCODE	H1-Esc	chr3	154934236	154999408	-				1		MER51B
ID-463	ENCODE	H1-Esc	chr7	156347318	156430654	-	1			1	MLT1K	MLT1K
ID-465	ENCODE	H1-Esc	chr1	159047692	159158030	-	1			1
ID-467	ENCODE	H1-Esc	chr5	162768539	162864684	-	1		MamGypLTR1c,MamGypLTR1d	1		MamGypLTR1c,MamGypLTR1d
ID-468	ENCODE	H1-Esc	chr5	165450162	165501109	-				1
ID-470	ENCODE	H1-Esc	chr1	171165661	171221194	-	1	HERVK22-int,LTR22B	LTR22B,HERVK22-int,LTR22B,LTR22B	1	HERVK22-int,LTR22B	LTR22B,HERVK22-int,LTR22B,LTR22B
ID-473	ENCODE	H1-Esc	chr3	175984082	176045149	-	1	HERVH-int,LTR7	HERVH-int,LTR7	1	HERVH-int,HERVH-int,HERVH-int,HERVH-int,HERVH-int,HERVH-int,HERVH-int,LTR7	HERVH-int,HERVH-int,HERVH-int,HERVH-int,HERVH-int,HERVH-int,HERVH-int,LTR7
ID-477	ENCODE	H1-Esc	chr2	186645445	186709796	-				1
ID-481	ENCODE	H1-Esc	chr2	188591609	188898442	-	1		LTR7,THE1C-int,HERVH-int	1		LTR7,THE1C-int,HERVH-int,HERVH-int,HERVH-int
ID-484	ENCODE	H1-Esc	chr2	193966170	194035965	-	1			1
ID-487	ENCODE	H1-Esc	chr1	232664443	232766449	-	1			1
ID-489	ENCODE	H1-Esc	chr1	244745256	244796467	-				1	ERVL-E-int,ERVL-E-int	ERVL-E-int,ERVL-E-int
ID-257	ENCODE	H1-Esc	chr8	375849	428519	-
ID-259	ENCODE	H1-Esc	chr11	2605124	2659704	-
ID-260	ENCODE	H1-Esc	chr9	2658435	2797645	-
ID-264	ENCODE	H1-Esc	chr18	4650910	4706222	-
ID-266	ENCODE	H1-Esc	chr4	5503332	5563554	-
ID-267	ENCODE	H1-Esc	chr11	6051648	6107916	-
ID-268	ENCODE	H1-Esc	chrX	6745288	6829150	-
ID-269	ENCODE	H1-Esc	chr3	8116682	8185987	-
ID-270	ENCODE	H1-Esc	chr5	10015144	10069043	-
ID-271	ENCODE	H1-Esc	chr5	10137251	10225301	-
ID-272	ENCODE	H1-Esc	chrX	10852658	10981306	-
ID-274	ENCODE	H1-Esc	chr7	11939460	12140040	-
ID-276	ENCODE	H1-Esc	chr4	12872850	12978445	-
ID-277	ENCODE	H1-Esc	chr4	13066927	13132811	-
ID-278	ENCODE	H1-Esc	chr4	13151883	13207792	-
ID-279	ENCODE	H1-Esc	chr4	13249790	13320854	-
ID-281	ENCODE	H1-Esc	chrX	14580191	14710609	-
ID-283	ENCODE	H1-Esc	chrX	14752819	14822023	-
ID-287	ENCODE	H1-Esc	chr10	16108700	16170206	-
ID-288	ENCODE	H1-Esc	chr10	16181167	16247958	-
ID-290	ENCODE	H1-Esc	chr10	16263659	16384075	-
ID-291	ENCODE	H1-Esc	chrX	16345342	16541411	-
ID-299	ENCODE	H1-Esc	chrX	22634949	22916081	-
ID-300	ENCODE	H1-Esc	chrX	22950285	23034252	-
ID-302	ENCODE	H1-Esc	chr4	23929092	24262342	-
ID-306	ENCODE	H1-Esc	chr11	26821282	27089848	-
ID-310	ENCODE	H1-Esc	chr14	28514340	28565457	-
ID-311	ENCODE	H1-Esc	chr9	28719753	28863191	-
ID-314	ENCODE	H1-Esc	chr18	33358750	33424316	-
ID-318	ENCODE	H1-Esc	chr14	34341691	34393065	-
ID-319	ENCODE	H1-Esc	chr15	35374154	35516744	-
ID-320	ENCODE	H1-Esc	chr15	35590887	35641537	-
ID-324	ENCODE	H1-Esc	chr20	38417248	38673106	-
ID-327	ENCODE	H1-Esc	chr6	39092262	39156563	-
ID-329	ENCODE	H1-Esc	chr6	40062090	40142547	-
ID-331	ENCODE	H1-Esc	chr13	40794766	40872560	-
ID-335	ENCODE	H1-Esc	chrX	45621013	45682903	-
ID-336	ENCODE	H1-Esc	chr1	47569751	47629841	-
ID-337	ENCODE	H1-Esc	chr13	48448355	48515208	-
ID-339	ENCODE	H1-Esc	chr15	48938167	48998300	-
ID-340	ENCODE	H1-Esc	chr5	49438252	49520163	-
ID-342	ENCODE	H1-Esc	chr17	52045535	52157748	-
ID-343	ENCODE	H1-Esc	chr17	52209323	52441277	-
ID-344	ENCODE	H1-Esc	chr2	53269347	53323746	-
ID-346	ENCODE	H1-Esc	chr1	56715401	56949524	-
ID-347	ENCODE	H1-Esc	chr10	57450697	57536859	-
ID-348	ENCODE	H1-Esc	chr10	57582257	57634862	-
ID-351	ENCODE	H1-Esc	chr6	62178589	62316501	-
ID-353	ENCODE	H1-Esc	chr3	63407367	63535744	-
ID-355	ENCODE	H1-Esc	chr2	63963937	64057111	-
ID-358	ENCODE	H1-Esc	chr18	65068032	65172769	-
ID-359	ENCODE	H1-Esc	chr2	65170001	65238295	-
ID-361	ENCODE	H1-Esc	chr2	66525281	66584813	-
ID-362	ENCODE	H1-Esc	chr5	66962104	67160875	-
ID-366	ENCODE	H1-Esc	chr12	71405791	71482867	-
ID-367	ENCODE	H1-Esc	chr3	72018165	72077320	-
ID-368	ENCODE	H1-Esc	chr16	72228916	72618478	-
ID-374	ENCODE	H1-Esc	chr6	77687506	77752990	-
ID-376	ENCODE	H1-Esc	chr6	77795689	77873954	-
ID-377	ENCODE	H1-Esc	chr6	77893140	78038221	-
ID-379	ENCODE	H1-Esc	chr14	80887227	80942857	-
ID-381	ENCODE	H1-Esc	chr15	81141843	81238795	-
ID-383	ENCODE	H1-Esc	chr1	81597330	81659864	-
ID-385	ENCODE	H1-Esc	chr6	82691925	82768064	-
ID-387	ENCODE	H1-Esc	chr1	83462951	83715307	-
ID-388	ENCODE	H1-Esc	chr13	84342599	84417867	-
ID-390	ENCODE	H1-Esc	chr11	87959891	88026741	-
ID-394	ENCODE	H1-Esc	chr8	89941866	90561193	-
ID-397	ENCODE	H1-Esc	chr9	91794252	91874019	-
ID-399	ENCODE	H1-Esc	chr11	92754863	92827377	-
ID-400	ENCODE	H1-Esc	chr11	92964988	93106446	-
ID-401	ENCODE	H1-Esc	chrX	93675448	93767143	-
ID-406	ENCODE	H1-Esc	chr5	97485915	97567133	-
ID-407	ENCODE	H1-Esc	chr5	97581785	97659184	-
ID-408	ENCODE	H1-Esc	chr5	97707691	98075611	-
ID-409	ENCODE	H1-Esc	chrX	98359887	98419876	-
ID-410	ENCODE	H1-Esc	chr4	98350001	98479941	-
ID-411	ENCODE	H1-Esc	chr5	99770501	99848737	-
ID-412	ENCODE	H1-Esc	chr6	100583025	100775221	-
ID-413	ENCODE	H1-Esc	chr5	101398302	101450877	-
ID-417	ENCODE	H1-Esc	chr13	106608778	106807339	-
ID-419	ENCODE	H1-Esc	chr8	110168785	110252808	-
ID-421	ENCODE	H1-Esc	chrX	112642803	113247816	-
ID-422	ENCODE	H1-Esc	chrX	113424347	113517606	-
ID-426	ENCODE	H1-Esc	chr11	115750596	116194571	-
ID-427	ENCODE	H1-Esc	chr3	116994802	117045012	-
ID-429	ENCODE	H1-Esc	chr3	117300362	117451312	-
ID-431	ENCODE	H1-Esc	chr6	117924368	117986971	-
ID-432	ENCODE	H1-Esc	chr5	118114879	118172560	-
ID-435	ENCODE	H1-Esc	chr9	119089403	119185364	-
ID-436	ENCODE	H1-Esc	chr7	121059433	121151345	-
ID-440	ENCODE	H1-Esc	chr6	125782342	125847846	-
ID-442	ENCODE	H1-Esc	chrX	127326001	127377819	-
ID-443	ENCODE	H1-Esc	chrX	127515429	127576609	-
ID-444	ENCODE	H1-Esc	chrX	127685046	127735446	-
ID-445	ENCODE	H1-Esc	chrX	127843432	128150613	-
ID-446	ENCODE	H1-Esc	chrX	128342094	128554223	-
ID-451	ENCODE	H1-Esc	chrX	138914770	139006015	-
ID-453	ENCODE	H1-Esc	chr2	139064240	139185119	-
ID-456	ENCODE	H1-Esc	chr7	143794446	143881443	-
ID-457	ENCODE	H1-Esc	chr5	144753572	145120118	-
ID-462	ENCODE	H1-Esc	chr3	155133919	155197327	-
ID-464	ENCODE	H1-Esc	chr2	156646477	156770741	-
ID-466	ENCODE	H1-Esc	chr5	162349876	162422917	-
ID-469	ENCODE	H1-Esc	chr1	171071178	171137350	-
ID-471	ENCODE	H1-Esc	chr5	175163634	175247488	-
ID-472	ENCODE	H1-Esc	chr5	175266542	175382940	-
ID-474	ENCODE	H1-Esc	chr3	176219675	176330176	-
ID-475	ENCODE	H1-Esc	chr3	176372155	176621023	-
ID-476	ENCODE	H1-Esc	chr4	180330357	180386711	-
ID-478	ENCODE	H1-Esc	chr2	186817442	186904629	-
ID-479	ENCODE	H1-Esc	chr2	186923138	187323230	-
ID-480	ENCODE	H1-Esc	chr2	188494031	188553202	-
ID-482	ENCODE	H1-Esc	chr2	189084251	189135651	-
ID-483	ENCODE	H1-Esc	chr1	192915458	192980927	-
ID-485	ENCODE	H1-Esc	chr2	209785755	210134909	-
ID-486	ENCODE	H1-Esc	chr2	222707687	222840286	-
ID-488	ENCODE	H1-Esc	chr2	235730208	235783505	-
ID336	ENCODE	H1-Esc	chr18	976459	1287509	+	1			1
ID339	ENCODE	H1-Esc	chr9	3526099	3654619	+	1	MSTA	MSTA	1	MSTA	MSTA
ID343	ENCODE	H1-Esc	chr12	5231051	5460189	+	1			1		MLT2C2,ERVL-B4-int
ID345	ENCODE	H1-Esc	chr18	5890944	5944955	+	1			1
ID346	ENCODE	H1-Esc	chr6	5891839	5943565	+	1			1
ID348	ENCODE	H1-Esc	chr20	6302044	6355248	+				1
ID349	ENCODE	H1-Esc	chr18	6729420	6787573	+	1			1
ID350	ENCODE	H1-Esc	chr8	6947729	7010027	+				1
ID354	ENCODE	H1-Esc	chrX	7895266	8136023	+	1			1
ID357	ENCODE	H1-Esc	chr12	9222248	9390389	+	1	MER52D,MER52D	MER52D,MER52D	1	MER52D,MER52D	MER52D,MER52D
ID359	ENCODE	H1-Esc	chr4	9533977	9617508	+	1			1
ID360	ENCODE	H1-Esc	chr16	9770965	9909077	+	1		HERVH-int,HERVH-int	1		HERVH-int,LTR7
ID363	ENCODE	H1-Esc	chr2	11622945	11674047	+	1			1
ID368	ENCODE	H1-Esc	chr16	13451481	13555360	+	1		HERVH-int,HERVH-int,LTR7	1		HERVH-int,HERVH-int,LTR7
ID370	ENCODE	H1-Esc	chr11	15572828	15624030	+				1
ID374	ENCODE	H1-Esc	chr3	17901523	18003674	+	1			1
ID375	ENCODE	H1-Esc	chr3	18485740	18546662	+				1
ID376	ENCODE	H1-Esc	chr7	19234166	19310596	+				1
ID379	ENCODE	H1-Esc	chr7	20874947	20975947	+	1		MER61A	1		MER61A
ID382	ENCODE	H1-Esc	chr11	22550145	22603786	+	1			1
ID386	ENCODE	H1-Esc	chr4	24325218	24375872	+	1	HERVH-int	HERVH-int	1	LTR7Y,HERVH-int,HERVH-int,HERVH-int,HERVH-int	LTR7Y,HERVH-int,HERVH-int,HERVH-int,HERVH-int
ID387	ENCODE	H1-Esc	chr2	24714085	24786940	+	1			1		LTR65
ID389	ENCODE	H1-Esc	chr14	28787243	28840440	+	1			1
ID390	ENCODE	H1-Esc	chr7	30680777	30733395	+	1			1
ID394	ENCODE	H1-Esc	chr12	32551384	32634067	+	1			1
ID397	ENCODE	H1-Esc	chr2	33824395	33910508	+	1			1
ID398	ENCODE	H1-Esc	chr7	34213719	34478458	+	1			1
ID399	ENCODE	H1-Esc	chr11	34713881	34905185	+	1			1
ID401	ENCODE	H1-Esc	chr7	37531695	37721980	+				1	LTR12D	LTR12D
ID402	ENCODE	H1-Esc	chr13	38488787	38644658	+	1		MER61E	1	MER41A	MER61E,MER41A
ID403	ENCODE	H1-Esc	chr1	38512641	38573035	+				1
ID406	ENCODE	H1-Esc	chr3	40951382	41156818	+				1		LTR17
ID410	ENCODE	H1-Esc	chr3	42055190	42124935	+	1			1		MER66C
ID412	ENCODE	H1-Esc	chr3	44037764	44096188	+	1			1
ID416	ENCODE	H1-Esc	chr12	46776760	47212782	+	1			1
ID417	ENCODE	H1-Esc	chr19	47363591	47421644	+	1			1
ID418	ENCODE	H1-Esc	chr14	48731048	48909467	+	1		HERVH-int,HERVH-int,LTR7	1		HERVH-int,HERVH-int,HERVH-int,LTR7,HERVH-int
ID419	ENCODE	H1-Esc	chr7	50934271	51095552	+				1	MSTB	MSTB,MER89
ID421	ENCODE	H1-Esc	chr13	51205815	51333911	+				1
ID424	ENCODE	H1-Esc	chr18	53390722	53545728	+				1
ID425	ENCODE	H1-Esc	chr18	53559090	53736745	+	1			1
ID427	ENCODE	H1-Esc	chr14	53778909	54028719	+				1
ID428	ENCODE	H1-Esc	chr2	54200438	54272503	+	1			1
ID430	ENCODE	H1-Esc	chr13	54842519	54934903	+	1	HERVH-int	HERVH-int	1	HERVH-int,HERVH-int,HERVH-int,HERVH-int	HERVH-int,HERVH-int,HERVH-int,HERVH-int
ID431	ENCODE	H1-Esc	chr13	55613472	56011924	+				1	THE1D	THE1D
ID432	ENCODE	H1-Esc	chrX	55934661	56190631	+	1			1
ID433	ENCODE	H1-Esc	chr13	56157891	56460262	+	1		HERVH-int,HERVH-int,HERVH-int,LTR7	1		LTR7,HERVH-int,HERVH-int,HERVH-int,HERVH-int,HERVH-int,HERVH-int,HERVH-int,LTR7
ID434	ENCODE	H1-Esc	chr4	56914988	57036001	+	1			1
ID435	ENCODE	H1-Esc	chrX	57163246	57282279	+	1			1
ID436	ENCODE	H1-Esc	chr2	58655436	58746545	+	1			1
ID437	ENCODE	H1-Esc	chr15	62682698	62857996	+	1			1
ID438	ENCODE	H1-Esc	chrX	64254691	64427541	+	1			1
ID439	ENCODE	H1-Esc	chr8	64402434	64593076	+	1			1
ID442	ENCODE	H1-Esc	chr2	64478204	64540547	+	1	LTR7,HERVH-int,HERVH-int,HERVH-int,HERVH-int,HERVH-int	LTR7,HERVH-int,HERVH-int,HERVH-int,HERVH-int,HERVH-int	1	LTR7,HERVH-int,HERVH-int,HERVH-int,HERVH-int,HERVH-int,HERVH-int,HERVH-int	LTR7,HERVH-int,HERVH-int,HERVH-int,HERVH-int,HERVH-int,HERVH-int,HERVH-int
ID446	ENCODE	H1-Esc	chr17	66593409	66650430	+	1			1
ID450	ENCODE	H1-Esc	chr8	72587339	72685546	+	1	HERVH-int,HERVH-int,HERVH-int,HERVH-int,HERVH-int,HERVH-int	HERVH-int,HERVH-int,HERVH-int,HERVH-int,HERVH-int,HERVH-int	1	LTR7,HERVH-int,HERVH-int,HERVH-int,HERVH-int,HERVH-int,HERVH-int	LTR7,HERVH-int,HERVH-int,HERVH-int,HERVH-int,HERVH-int,HERVH-int
ID452	ENCODE	H1-Esc	chr4	74123423	74186495	+	1			1
ID454	ENCODE	H1-Esc	chr18	75133492	75272873	+	1			1
ID456	ENCODE	H1-Esc	chr8	75327800	75380897	+				1
ID460	ENCODE	H1-Esc	chr6	77270779	77577627	+	1	LTR7,LTR68	LTR7,LTR40A1,LTR68,LTR40A1	1	LTR7,LTR68,LTR7	LTR7,LTR40A1,LTR68,LTR40A1,LTR7
ID461	ENCODE	H1-Esc	chr2	77315427	77406021	+	1	LTR7,HERVH-int,HERVH-int	LTR7,HERVH-int,HERVH-int	1	LTR7,HERVH-int,HERVH-int,HERVH-int,HERVH-int	LTR16D,LTR16D,LTR7,HERVH-int,HERVH-int,HERVH-int,HERVH-int
ID462	ENCODE	H1-Esc	chr12	77718686	77797138	+	1			1
ID464	ENCODE	H1-Esc	chr4	78116271	78166945	+	1			1
ID470	ENCODE	H1-Esc	chr6	83077208	83180480	+	1			1
ID472	ENCODE	H1-Esc	chr16	85202466	85315558	+	1			1
ID473	ENCODE	H1-Esc	chr16	85460556	85530108	+				1
ID474	ENCODE	H1-Esc	chr16	85550626	85634494	+	1			1
ID475	ENCODE	H1-Esc	chr12	85711584	85770813	+				1
ID476	ENCODE	H1-Esc	chr5	85960065	86030052	+				1	MLT1I	MLT1I
ID478	ENCODE	H1-Esc	chr6	86388644	86649027	+	1			1
ID479	ENCODE	H1-Esc	chr3	88108374	88169648	+	1			1		MLT1J
ID482	ENCODE	H1-Esc	chr8	89339963	89518519	+	1			1
ID484	ENCODE	H1-Esc	chr11	89973817	90091108	+	1			1		LTR16A
ID486	ENCODE	H1-Esc	chr11	91955962	92084495	+	1			1
ID488	ENCODE	H1-Esc	chr6	94580864	94658128	+	1			1
ID489	ENCODE	H1-Esc	chr12	95944715	96003701	+	1			1
ID492	ENCODE	H1-Esc	chrX	97828579	97894019	+	1	LTR49	LTR49,LTR60	1	LTR49	LTR49,LTR60,LTR60,HERV17-int
ID493	ENCODE	H1-Esc	chr15	97836477	97907704	+	1			1
ID494	ENCODE	H1-Esc	chrX	97944635	98229692	+				1
ID495	ENCODE	H1-Esc	chr6	98227494	98322094	+	1	HERVH-int,HERVH-int	HERVH-int,HERVH-int	1	LTR7,HERVH-int,HERVH-int,HERVH-int	LTR7,HERVH-int,HERVH-int,HERVH-int
ID497	ENCODE	H1-Esc	chr5	102090306	102201301	+	1			1
ID502	ENCODE	H1-Esc	chr4	104176999	104379632	+	1			1
ID503	ENCODE	H1-Esc	chrX	107178991	107270235	+	1			1
ID507	ENCODE	H1-Esc	chr3	112142157	112204786	+	1		HERVH-int,HERVH-int	1		HERVH-int,HERVH-int,HERVH-int,HERVH-int,HERVH-int,LTR7
ID508	ENCODE	H1-Esc	chr3	112383623	112660404	+	1			1
ID509	ENCODE	H1-Esc	chr4	113625461	113738258	+	1			1
ID510	ENCODE	H1-Esc	chr6	114662426	114721411	+	1			1
ID511	ENCODE	H1-Esc	chr6	114749300	115122264	+	1		HERVH-int,HERVH-int,LTR7	1		HERVH-int,HERVH-int,HERVH-int,LTR7
ID512	ENCODE	H1-Esc	chr8	115018098	115131931	+	1			1
ID513	ENCODE	H1-Esc	chr3	115035887	115302789	+	1			1
ID517	ENCODE	H1-Esc	chrX	115953833	116110518	+				1		HERVH-int,HERVH-int,HERVH-int,LTR7
ID518	ENCODE	H1-Esc	chr9	118235533	118343037	+	1	LTR7,HERVH-int,HERVH-int	LTR7,HERVH-int,HERVH-int	1	LTR7,HERVH-int,HERVH-int	LTR7,HERVH-int,HERVH-int
ID519	ENCODE	H1-Esc	chr5	120038831	120089512	+	1		HERVH-int,LTR7	1		HERVH-int,HERVH-int,HERVH-int,HERVH-int,HERVH-int,LTR7
ID523	ENCODE	H1-Esc	chrX	124528346	124674646	+	1		HERVH-int,LTR7	1		HERVH-int,HERVH-int,HERVH-int,HERVH-int,HERVH-int,HERVH-int,LTR7,MER4E1
ID525	ENCODE	H1-Esc	chrX	125243770	125299946	+				1
ID527	ENCODE	H1-Esc	chr12	125670090	125807925	+				1
ID528	ENCODE	H1-Esc	chr5	126189772	126273132	+				1
ID536	ENCODE	H1-Esc	chr4	129209062	129349073	+	1			1		MLT1L
ID540	ENCODE	H1-Esc	chr6	132271840	132402118	+	1			1
ID541	ENCODE	H1-Esc	chr2	134885916	134966710	+	1			1
ID542	ENCODE	H1-Esc	chr3	139108657	139282693	+	1			1
ID544	ENCODE	H1-Esc	chr5	142081034	142147324	+				1
ID546	ENCODE	H1-Esc	chr6	143857834	143928897	+	1			1	MER34C2,MER34C2	MER34C2,MER34C2
ID548	ENCODE	H1-Esc	chr5	147326174	147402027	+	1			1
ID550	ENCODE	H1-Esc	chr2	154259323	154411346	+	1			1
ID551	ENCODE	H1-Esc	chrX	154842186	154893610	+	1			1
ID553	ENCODE	H1-Esc	chr4	160024182	160187214	+	1			1
ID554	ENCODE	H1-Esc	chr2	168148934	168672398	+	1			1
ID555	ENCODE	H1-Esc	chr1	168323626	168497863	+	1			1
ID557	ENCODE	H1-Esc	chr2	174397577	174595240	+	1			1
ID558	ENCODE	H1-Esc	chr3	176044055	176137052	+	1		HERVH-int,LTR7	1		LTR7,HERVH-int,HERVH-int,HERVH-int,HERVH-int,HERVH-int,HERVH-int,HERVH-int,LTR7
ID559	ENCODE	H1-Esc	chr2	176458844	176564523	+	1	MLT1J	MLT1J	1	MLT1J	MLT1J
ID561	ENCODE	H1-Esc	chr4	180091115	180265032	+	1		HERVH-int,HERVH-int,HERVH-int	1	MER4E	MER4E,LTR7,HERVH-int,HERVH-int,LTR7,MER41A
ID563	ENCODE	H1-Esc	chr2	186289490	186603235	+	1			1
ID565	ENCODE	H1-Esc	chr2	194366227	194648705	+				1		LTR12C,LTR12C,MER61-int,LTR1
ID566	ENCODE	H1-Esc	chr2	196451003	196520228	+				1
ID567	ENCODE	H1-Esc	chr2	207677147	207775658	+	1		HERVH-int,HERVH-int,LTR7	1		HERVH-int,HERVH-int,HERVH-int,HERVH-int,LTR7
ID569	ENCODE	H1-Esc	chr1	223203232	223254391	+	1		HERVH-int,LTR7	1		HERVH-int,HERVH-int,HERVH-int,LTR7
ID570	ENCODE	H1-Esc	chr1	232253941	232462192	+	1	HERVH-int	HERVH-int	1	LTR7,HERVH-int,HERVH-int,HERVH-int,HERVH-int	LTR7,HERVH-int,HERVH-int,HERVH-int,HERVH-int
ID337	ENCODE	H1-Esc	chr8	1195246	1256568	+
ID338	ENCODE	H1-Esc	chr6	2284650	2377454	+
ID340	ENCODE	H1-Esc	chrY	3658257	3728965	+
ID341	ENCODE	H1-Esc	chr3	3894568	3974545	+
ID342	ENCODE	H1-Esc	chr4	4712780	4763146	+
ID344	ENCODE	H1-Esc	chr16	5649262	5804332	+
ID347	ENCODE	H1-Esc	chr16	5915782	6068133	+
ID351	ENCODE	H1-Esc	chr2	7199483	7373279	+
ID352	ENCODE	H1-Esc	chrX	7528629	7592004	+
ID353	ENCODE	H1-Esc	chrX	7674070	7766693	+
ID355	ENCODE	H1-Esc	chrX	8238961	8365876	+
ID356	ENCODE	H1-Esc	chr12	9164207	9214649	+
ID358	ENCODE	H1-Esc	chr12	9466908	9535163	+
ID361	ENCODE	H1-Esc	chr4	11207376	11298923	+
ID362	ENCODE	H1-Esc	chr12	11360252	11414936	+
ID364	ENCODE	H1-Esc	chr20	11909329	12082099	+
ID365	ENCODE	H1-Esc	chr20	12099428	12258360	+
ID366	ENCODE	H1-Esc	chr20	12267816	12322666	+
ID367	ENCODE	H1-Esc	chr5	12820307	12933995	+
ID369	ENCODE	H1-Esc	chr6	14186070	14238837	+
ID371	ENCODE	H1-Esc	chrY	15849300	16025385	+
ID372	ENCODE	H1-Esc	chr3	16380248	16434585	+
ID373	ENCODE	H1-Esc	chr12	16524206	16717970	+
ID377	ENCODE	H1-Esc	chr7	19332788	19421037	+
ID378	ENCODE	H1-Esc	chr10	20647459	20827324	+
ID380	ENCODE	H1-Esc	chr7	20991596	21100178	+
ID381	ENCODE	H1-Esc	chr18	22323940	22385917	+
ID383	ENCODE	H1-Esc	chr13	22853398	22904134	+
ID384	ENCODE	H1-Esc	chr12	22854100	22911147	+
ID385	ENCODE	H1-Esc	chr13	22917998	23011139	+
ID388	ENCODE	H1-Esc	chr11	28453429	28541803	+
ID391	ENCODE	H1-Esc	chr21	30734327	30945618	+
ID392	ENCODE	H1-Esc	chr17	31909961	31986320	+
ID393	ENCODE	H1-Esc	chr6	32233650	32302140	+
ID395	ENCODE	H1-Esc	chr7	33651475	33749588	+
ID396	ENCODE	H1-Esc	chr7	33779874	33922479	+
ID400	ENCODE	H1-Esc	chr11	36255648	36305711	+
ID404	ENCODE	H1-Esc	chr14	39927905	40381768	+
ID405	ENCODE	H1-Esc	chr14	40506231	40567148	+
ID407	ENCODE	H1-Esc	chr21	41041238	41117296	+
ID408	ENCODE	H1-Esc	chr21	41175369	41238891	+
ID409	ENCODE	H1-Esc	chr14	41446642	41665780	+
ID411	ENCODE	H1-Esc	chrX	42217192	42298121	+
ID413	ENCODE	H1-Esc	chr5	45143185	45201195	+
ID414	ENCODE	H1-Esc	chr15	46014519	46130092	+
ID415	ENCODE	H1-Esc	chr15	46145276	46211134	+
ID420	ENCODE	H1-Esc	chr17	51139095	51298391	+
ID422	ENCODE	H1-Esc	chr15	51376393	51586289	+
ID423	ENCODE	H1-Esc	chr14	51725739	51799918	+
ID426	ENCODE	H1-Esc	chr14	53705009	53766590	+
ID429	ENCODE	H1-Esc	chrX	54594337	54670712	+
ID440	ENCODE	H1-Esc	chr6	64424956	64477537	+
ID441	ENCODE	H1-Esc	chrX	64432623	64574606	+
ID443	ENCODE	H1-Esc	chrX	64616802	64669198	+
ID444	ENCODE	H1-Esc	chr18	64702480	64836091	+
ID445	ENCODE	H1-Esc	chr7	64765138	64818173	+
ID447	ENCODE	H1-Esc	chr10	67370294	67487024	+
ID448	ENCODE	H1-Esc	chr10	67519370	67576950	+
ID449	ENCODE	H1-Esc	chr12	67715636	67775638	+
ID451	ENCODE	H1-Esc	chr1	72857460	72907596	+
ID453	ENCODE	H1-Esc	chrX	74854872	74914511	+
ID455	ENCODE	H1-Esc	chr2	75242533	75327895	+
ID457	ENCODE	H1-Esc	chr3	75921665	75985043	+
ID458	ENCODE	H1-Esc	chr5	76445524	76505872	+
ID459	ENCODE	H1-Esc	chr7	76686455	76742078	+
ID463	ENCODE	H1-Esc	chr12	77965089	78142976	+
ID465	ENCODE	H1-Esc	chrX	80554606	80630145	+
ID466	ENCODE	H1-Esc	chr9	80947361	81819627	+
ID467	ENCODE	H1-Esc	chr6	81056006	81185153	+
ID468	ENCODE	H1-Esc	chr15	81671854	81768079	+
ID469	ENCODE	H1-Esc	chr5	81844101	82229353	+
ID471	ENCODE	H1-Esc	chr14	84977956	85040807	+
ID477	ENCODE	H1-Esc	chr5	86045773	86214345	+
ID480	ENCODE	H1-Esc	chr11	88264109	88371141	+
ID481	ENCODE	H1-Esc	chr11	88417788	88492526	+
ID483	ENCODE	H1-Esc	chr8	89527241	89698611	+
ID485	ENCODE	H1-Esc	chr5	90873969	90929174	+
ID487	ENCODE	H1-Esc	chrX	93971101	94497986	+
ID490	ENCODE	H1-Esc	chr12	96055319	96154545	+
ID491	ENCODE	H1-Esc	chr15	97074377	97138014	+
ID496	ENCODE	H1-Esc	chr6	98416120	98522766	+
ID498	ENCODE	H1-Esc	chrX	102140438	102191724	+
ID499	ENCODE	H1-Esc	chr12	102592215	102667536	+
ID500	ENCODE	H1-Esc	chrX	102698374	102760469	+
ID501	ENCODE	H1-Esc	chr2	103434887	103488479	+
ID504	ENCODE	H1-Esc	chr9	108781395	108841831	+
ID505	ENCODE	H1-Esc	chr7	109286350	109360212	+
ID506	ENCODE	H1-Esc	chr4	111805813	111974429	+
ID514	ENCODE	H1-Esc	chr4	115599538	115651576	+
ID515	ENCODE	H1-Esc	chr5	115630261	115780145	+
ID516	ENCODE	H1-Esc	chr8	115659401	115888453	+
ID520	ENCODE	H1-Esc	chr7	121309035	121437945	+
ID521	ENCODE	H1-Esc	chr1	121313689	121382594	+
ID522	ENCODE	H1-Esc	chr8	124454399	124515719	+
ID524	ENCODE	H1-Esc	chr10	124933459	125292819	+
ID526	ENCODE	H1-Esc	chr7	125557900	125707269	+
ID529	ENCODE	H1-Esc	chr6	126364387	126644536	+
ID530	ENCODE	H1-Esc	chr6	126671957	126784372	+
ID531	ENCODE	H1-Esc	chr12	126709294	126783510	+
ID532	ENCODE	H1-Esc	chr8	127619251	127685015	+
ID533	ENCODE	H1-Esc	chr8	128120000	128196357	+
ID534	ENCODE	H1-Esc	chr7	128197043	128279834	+
ID535	ENCODE	H1-Esc	chrX	128224541	128377332	+
ID537	ENCODE	H1-Esc	chrX	130366864	130445172	+
ID538	ENCODE	H1-Esc	chr4	130947461	131040312	+
ID539	ENCODE	H1-Esc	chr11	131136086	131240190	+
ID543	ENCODE	H1-Esc	chr7	141180438	141235447	+
ID545	ENCODE	H1-Esc	chr3	143711381	143994394	+
ID547	ENCODE	H1-Esc	chr5	147045922	147123686	+
ID549	ENCODE	H1-Esc	chr7	152553205	152617484	+
ID552	ENCODE	H1-Esc	chr6	158661844	158729479	+
ID556	ENCODE	H1-Esc	chr3	168548509	168607368	+
ID560	ENCODE	H1-Esc	chr2	179541051	179599104	+
ID562	ENCODE	H1-Esc	chr2	184027882	184079293	+
ID564	ENCODE	H1-Esc	chr3	190762282	190867695	+
ID568	ENCODE	H1-Esc	chr1	219489539	219612820	+
ID571	ENCODE	H1-Esc	chr2	238008210	238096004	+
ID-490	ENCODE	HelaS3	chr6	1249368	1314198	-	1			1
ID-492	ENCODE	HelaS3	chr18	3323132	3385166	-				1	MER57B1	MER57B1,LTR16E1
ID-494	ENCODE	HelaS3	chr3	8831475	8902918	-	1			1
ID-499	ENCODE	HelaS3	chr9	10972776	11065117	-	1	LTR48	LTR48,LTR9	1	LTR48	LTR48,LTR9
ID-502	ENCODE	HelaS3	chr18	20448314	20504814	-				1
ID-508	ENCODE	HelaS3	chr9	28892966	29213952	-	1			1
ID-509	ENCODE	HelaS3	chr5	34044405	34150582	-				1
ID-513	ENCODE	HelaS3	chr2	42003378	42053571	-				1
ID-514	ENCODE	HelaS3	chr5	44716134	44810037	-	1			1
ID-516	ENCODE	HelaS3	chr17	45457669	45508039	-				1
ID-520	ENCODE	HelaS3	chr14	48940513	49274783	-				1	LTR22C	LTR22C
ID-521	ENCODE	HelaS3	chr15	50412150	50476107	-	1			1
ID-522	ENCODE	HelaS3	chr13	56093378	56156529	-	1	HERVH-int,HERVH-int,HERVH-int,LTR7	HERVH-int,HERVH-int,HERVH-int,LTR7	1	LTR7,HERVH-int,HERVH-int,HERVH-int,HERVH-int,HERVH-int,HERVH-int,HERVH-int,LTR7	LTR7,HERVH-int,HERVH-int,HERVH-int,HERVH-int,HERVH-int,HERVH-int,HERVH-int,LTR7
ID-523	ENCODE	HelaS3	chr15	58571738	58624331	-	1			1
ID-529	ENCODE	HelaS3	chr10	63458091	63590786	-				1
ID-531	ENCODE	HelaS3	chr6	64163851	64280854	-	1			1
ID-534	ENCODE	HelaS3	chr10	65226607	65281907	-	1			1
ID-538	ENCODE	HelaS3	chr1	72976651	73364979	-				1
ID-541	ENCODE	HelaS3	chr8	77124036	77220791	-				1
ID-543	ENCODE	HelaS3	chr12	79881578	79936887	-	1		HERVH-int	1		HERVH-int,HERVH-int
ID-544	ENCODE	HelaS3	chr10	81470497	81586352	-	1			1
ID-546	ENCODE	HelaS3	chr13	88341814	88467050	-				1	LTR1	LTR1
ID-548	ENCODE	HelaS3	chr8	89803560	90549441	-	1			1
ID-549	ENCODE	HelaS3	chr8	90599033	90770660	-	1		LTR7C	1		LTR7C
ID-550	ENCODE	HelaS3	chr9	97262968	97317990	-	1			1
ID-551	ENCODE	HelaS3	chr9	99639460	99701320	-				1	MLT1A	MLT1A
ID-553	ENCODE	HelaS3	chr8	106765114	107072820	-	1		LTR26	1		LTR26
ID-554	ENCODE	HelaS3	chr13	109814874	109924376	-	1		LTR9,LTR7Y,HERVH-int,HERVH-int,LTR9	1		LTR9,LTR7Y,HERVH-int,HERVH-int,LTR9
ID-557	ENCODE	HelaS3	chr10	113578844	113826207	-				1
ID-559	ENCODE	HelaS3	chr8	115316634	115516779	-				1
ID-562	ENCODE	HelaS3	chr11	129062168	129149509	-	1			1
ID-564	ENCODE	HelaS3	chr4	130694036	130775525	-	1			1
ID-565	ENCODE	HelaS3	chr5	137161348	137225181	-	1			1
ID-569	ENCODE	HelaS3	chr6	138922429	139014448	-	1			1
ID-570	ENCODE	HelaS3	chr2	139047990	139259300	-	1			1
ID-571	ENCODE	HelaS3	chr6	141121236	141219567	-	1	MER61-int,MER61-int,MER61A	MER61-int,MER61-int,MER61A	1	MER61-int,MER61-int,MER61A	MER61-int,MER61-int,MER61A
ID-572	ENCODE	HelaS3	chr5	145015003	145076604	-				1
ID-574	ENCODE	HelaS3	chr4	152178369	152246929	-	1			1
ID-576	ENCODE	HelaS3	chr4	158608880	158745538	-				1
ID-578	ENCODE	HelaS3	chr6	166123541	166192290	-				1
ID-579	ENCODE	HelaS3	chr5	173097387	173173316	-				1
ID-491	ENCODE	HelaS3	chr9	2677735	2762850	-
ID-493	ENCODE	HelaS3	chr16	7969551	8065843	-
ID-495	ENCODE	HelaS3	chr5	10154799	10216932	-
ID-496	ENCODE	HelaS3	chr16	10539644	10592172	-
ID-497	ENCODE	HelaS3	chr21	10773855	10847439	-
ID-498	ENCODE	HelaS3	chrX	10852713	10981275	-
ID-500	ENCODE	HelaS3	chr4	13067061	13123559	-
ID-501	ENCODE	HelaS3	chr4	13135036	13248532	-
ID-503	ENCODE	HelaS3	chr5	24116055	24277700	-
ID-504	ENCODE	HelaS3	chr4	23897365	24290828	-
ID-505	ENCODE	HelaS3	chr11	25789430	26101509	-
ID-506	ENCODE	HelaS3	chr11	27988300	28039948	-
ID-507	ENCODE	HelaS3	chr9	28719947	28860949	-
ID-510	ENCODE	HelaS3	chr18	36723520	36782884	-
ID-511	ENCODE	HelaS3	chr13	38722588	38778970	-
ID-512	ENCODE	HelaS3	chr2	41882588	41973052	-
ID-515	ENCODE	HelaS3	chr21	44898322	44948552	-
ID-517	ENCODE	HelaS3	chrX	45608649	45698617	-
ID-518	ENCODE	HelaS3	chr15	46905302	47358896	-
ID-519	ENCODE	HelaS3	chr15	48941960	48999176	-
ID-524	ENCODE	HelaS3	chr10	59006402	59063332	-
ID-525	ENCODE	HelaS3	chr10	59116741	59209787	-
ID-526	ENCODE	HelaS3	chr10	59257983	59752743	-
ID-527	ENCODE	HelaS3	chr14	59806004	59893596	-
ID-528	ENCODE	HelaS3	chr8	62961929	63028634	-
ID-530	ENCODE	HelaS3	chr6	64037715	64136742	-
ID-532	ENCODE	HelaS3	chr13	64420465	64552594	-
ID-533	ENCODE	HelaS3	chr18	65066339	65149565	-
ID-535	ENCODE	HelaS3	chr6	71993750	72084676	-
ID-536	ENCODE	HelaS3	chr16	72243976	72466473	-
ID-537	ENCODE	HelaS3	chr16	72488180	72558733	-
ID-539	ENCODE	HelaS3	chr12	74693800	74808764	-
ID-540	ENCODE	HelaS3	chr12	74902457	74992937	-
ID-542	ENCODE	HelaS3	chr2	78519472	78636557	-
ID-545	ENCODE	HelaS3	chr13	83302841	83652381	-
ID-547	ENCODE	HelaS3	chr8	88553947	88746161	-
ID-552	ENCODE	HelaS3	chr6	105032991	105089443	-
ID-555	ENCODE	HelaS3	chr8	110155588	110233805	-
ID-556	ENCODE	HelaS3	chr10	113481048	113549595	-
ID-558	ENCODE	HelaS3	chrX	114658590	114736031	-
ID-560	ENCODE	HelaS3	chr7	121820057	121871776	-
ID-561	ENCODE	HelaS3	chr8	128101202	128215797	-
ID-563	ENCODE	HelaS3	chr4	130502613	130641071	-
ID-566	ENCODE	HelaS3	chr3	137724326	137780743	-
ID-567	ENCODE	HelaS3	chr2	138854874	138910242	-
ID-568	ENCODE	HelaS3	chrX	138932268	139006080	-
ID-573	ENCODE	HelaS3	chr7	149807331	149943735	-
ID-575	ENCODE	HelaS3	chr4	158466703	158556893	-
ID-577	ENCODE	HelaS3	chr3	163139758	163194986	-
ID-580	ENCODE	HelaS3	chr2	186817421	186886953	-
ID-581	ENCODE	HelaS3	chr2	187018891	187123714	-
ID-582	ENCODE	HelaS3	chr2	187154298	187323362	-
ID-583	ENCODE	HelaS3	chr2	191305884	191363202	-
ID574	ENCODE	HelaS3	chrX	7895412	8092075	+	1			1
ID586	ENCODE	HelaS3	chr4	24322996	24392567	+	1	HERVH-int	HERVH-int	1	LTR7Y,HERVH-int,HERVH-int	LTR7Y,HERVH-int,HERVH-int
ID587	ENCODE	HelaS3	chr2	24714074	24766542	+	1			1		LTR65
ID588	ENCODE	HelaS3	chr20	25677245	25728823	+	1	MER4D0	MER4D0	1	MER4D0,MER4D0,MER4D0	MER4D0,MER4D0,MER4D0
ID594	ENCODE	HelaS3	chr21	30752793	30967729	+				1
ID595	ENCODE	HelaS3	chr9	31848666	32360215	+	1	MER61A,MER61-int	MER61A,MER61-int	1	MER61A,MER61-int	MER61A,MER61-int
ID597	ENCODE	HelaS3	chr7	34214658	34271425	+	1			1
ID598	ENCODE	HelaS3	chr2	35400114	35662151	+				1		LTR6A
ID603	ENCODE	HelaS3	chr14	39899943	39959510	+	1	LTR42	LTR9B,LTR42	1	LTR42	LTR9B,LTR42
ID606	ENCODE	HelaS3	chr3	42055189	42105812	+	1			1		MER66C
ID607	ENCODE	HelaS3	chr12	46776752	47012247	+	1			1
ID613	ENCODE	HelaS3	chr13	56154695	56230004	+	1		HERVH-int,HERVH-int,HERVH-int,LTR7	1		LTR7,HERVH-int,HERVH-int,HERVH-int,HERVH-int,HERVH-int,HERVH-int,HERVH-int,LTR7
ID614	ENCODE	HelaS3	chr15	56306567	56492461	+				1	MER34C2,MLT2A2	MER34C2,MLT2A2
ID615	ENCODE	HelaS3	chrX	57163245	57286296	+	1			1
ID616	ENCODE	HelaS3	chr1	59041771	59093871	+	1			1
ID617	ENCODE	HelaS3	chr15	62682281	62759467	+	1			1
ID619	ENCODE	HelaS3	chr13	64649931	64748876	+	1		MER52A,MER52A,MER52-int,MER50-int,MER52A,LTR12C,MER52A	1		MER52A,MER52A,MER52-int,MER50-int,MER52A,LTR12C,LTR12C,MER52A
ID620	ENCODE	HelaS3	chr4	66863894	67041419	+	1	LTR83	LTR83	1	LTR83	LTR83,MLT1N2
ID629	ENCODE	HelaS3	chr10	77191180	77542109	+	1			1	MLT1A0	MLT1A0
ID633	ENCODE	HelaS3	chr5	84958992	85099690	+	1			1
ID635	ENCODE	HelaS3	chr16	85584805	85644881	+	1			1
ID638	ENCODE	HelaS3	chr3	88108029	88165046	+	1			1		MLT1J
ID640	ENCODE	HelaS3	chr5	90765537	90926357	+				1
ID641	ENCODE	HelaS3	chr5	95326962	95381055	+	1			1
ID643	ENCODE	HelaS3	chr8	95906995	95968200	+	1			1
ID645	ENCODE	HelaS3	chrX	97828826	97882019	+	1	LTR49	LTR49,LTR60	1	LTR49	LTR49,LTR60,LTR60,HERV17-int
ID646	ENCODE	HelaS3	chrX	97945503	98179019	+				1
ID647	ENCODE	HelaS3	chr5	102090270	102199861	+	1			1
ID649	ENCODE	HelaS3	chr7	102795749	102858119	+	1	HERVIP10FH-int	HERVIP10FH-int	1	HERVE_a-int,HERVE_a-int,HERVIP10FH-int,HERVIP10FH-int	HERVE_a-int,HERVE_a-int,HERVIP10FH-int,HERVIP10FH-int
ID653	ENCODE	HelaS3	chr3	115508652	115923786	+	1	LTR12C,LTR12C,MLT2A1	LTR12C,LTR12C,MLT2A1	1	LTR12C,LTR12C,MLT2A1	LTR12C,LTR12C,MLT2A1
ID657	ENCODE	HelaS3	chr6	120326671	120642328	+	1	THE1D	THE1D,MER57D	1	THE1D	MER57D,THE1D,MER57D
ID661	ENCODE	HelaS3	chr11	123300901	123394242	+	1			1
ID671	ENCODE	HelaS3	chr2	154259095	154661087	+	1			1
ID672	ENCODE	HelaS3	chr6	158136761	158191482	+				1
ID675	ENCODE	HelaS3	chr4	160114349	160187215	+				1
ID678	ENCODE	HelaS3	chr2	174397492	174496171	+	1			1
ID682	ENCODE	HelaS3	chr2	215673833	215771210	+	1			1
ID683	ENCODE	HelaS3	chr2	237074886	237136731	+	1			1
ID572	ENCODE	HelaS3	chr10	1996364	2070962	+
ID573	ENCODE	HelaS3	chrX	7272985	7331898	+
ID575	ENCODE	HelaS3	chrX	8194462	8407487	+
ID576	ENCODE	HelaS3	chr12	9296989	9392299	+
ID577	ENCODE	HelaS3	chr17	9667123	9722375	+
ID578	ENCODE	HelaS3	chr20	12122139	12244703	+
ID579	ENCODE	HelaS3	chr12	16557545	16607730	+
ID580	ENCODE	HelaS3	chr12	16637475	16693439	+
ID581	ENCODE	HelaS3	chr9	17984562	18068281	+
ID582	ENCODE	HelaS3	chr12	19884396	20059148	+
ID583	ENCODE	HelaS3	chr9	22274201	22402556	+
ID584	ENCODE	HelaS3	chr7	24053590	24298089	+
ID585	ENCODE	HelaS3	chr5	24272661	24332403	+
ID589	ENCODE	HelaS3	chr18	26316252	26389931	+
ID590	ENCODE	HelaS3	chr11	28355817	28413425	+
ID591	ENCODE	HelaS3	chr11	28445356	28562531	+
ID592	ENCODE	HelaS3	chr11	28682774	28926431	+
ID593	ENCODE	HelaS3	chr7	30413577	30477425	+
ID596	ENCODE	HelaS3	chr12	32584349	32635601	+
ID599	ENCODE	HelaS3	chr2	35820032	35941581	+
ID600	ENCODE	HelaS3	chr22	35821279	35878680	+
ID601	ENCODE	HelaS3	chr17	39003183	39057729	+
ID602	ENCODE	HelaS3	chr14	39820651	39873881	+
ID604	ENCODE	HelaS3	chr14	40016639	40069509	+
ID605	ENCODE	HelaS3	chr7	40948809	41024670	+
ID608	ENCODE	HelaS3	chr12	47017612	47082503	+
ID609	ENCODE	HelaS3	chr15	48103280	48186122	+
ID610	ENCODE	HelaS3	chr4	49093248	49161745	+
ID611	ENCODE	HelaS3	chr14	53846211	53896870	+
ID612	ENCODE	HelaS3	chrX	54599023	54675312	+
ID618	ENCODE	HelaS3	chr15	62791628	62841757	+
ID621	ENCODE	HelaS3	chr10	66869911	66975680	+
ID622	ENCODE	HelaS3	chr10	67409458	67484274	+
ID623	ENCODE	HelaS3	chr13	67675036	67736881	+
ID624	ENCODE	HelaS3	chr1	72811919	72933228	+
ID625	ENCODE	HelaS3	chr11	74565194	74638535	+
ID626	ENCODE	HelaS3	chr2	75242401	75411035	+
ID627	ENCODE	HelaS3	chr5	76449181	76506250	+
ID628	ENCODE	HelaS3	chr7	76691874	76746849	+
ID630	ENCODE	HelaS3	chr6	81056777	81168064	+
ID631	ENCODE	HelaS3	chr7	81319644	81507561	+
ID632	ENCODE	HelaS3	chr11	83210962	83385211	+
ID634	ENCODE	HelaS3	chr5	85116199	85170887	+
ID636	ENCODE	HelaS3	chr14	86433712	86492154	+
ID637	ENCODE	HelaS3	chr7	87879698	88149243	+
ID639	ENCODE	HelaS3	chr4	90452771	90594613	+
ID642	ENCODE	HelaS3	chr5	95415783	95502313	+
ID644	ENCODE	HelaS3	chr14	97349507	97461975	+
ID648	ENCODE	HelaS3	chr12	102602638	102679558	+
ID650	ENCODE	HelaS3	chr13	104116881	104254129	+
ID651	ENCODE	HelaS3	chr9	108774161	108856907	+
ID652	ENCODE	HelaS3	chr1	108853006	108917499	+
ID654	ENCODE	HelaS3	chr8	115658481	116000122	+
ID655	ENCODE	HelaS3	chr5	115704154	115778945	+
ID656	ENCODE	HelaS3	chr3	115942509	116013147	+
ID658	ENCODE	HelaS3	chr5	120500370	120563679	+
ID659	ENCODE	HelaS3	chr5	120613710	120676329	+
ID660	ENCODE	HelaS3	chr1	121313766	121387348	+
ID662	ENCODE	HelaS3	chr6	126364388	126649947	+
ID663	ENCODE	HelaS3	chr6	126672066	126726649	+
ID664	ENCODE	HelaS3	chr7	128195706	128276753	+
ID665	ENCODE	HelaS3	chr4	134184714	134388579	+
ID666	ENCODE	HelaS3	chr6	134663433	134722409	+
ID667	ENCODE	HelaS3	chr2	134899903	134966709	+
ID668	ENCODE	HelaS3	chrX	141022122	141426778	+
ID669	ENCODE	HelaS3	chrX	141662306	141776538	+
ID670	ENCODE	HelaS3	chr3	143785470	143871420	+
ID673	ENCODE	HelaS3	chr6	158661354	158732840	+
ID674	ENCODE	HelaS3	chr4	160051125	160106310	+
ID676	ENCODE	HelaS3	chr3	163229171	163467955	+
ID677	ENCODE	HelaS3	chr3	163539864	163628803	+
ID679	ENCODE	HelaS3	chr2	184028227	184396325	+
ID680	ENCODE	HelaS3	chr2	185110765	185224640	+
ID681	ENCODE	HelaS3	chr1	188874681	189050342	+
ID-584	ENCODE	HepG2	chr6	1109951	1314082	-	1			1
ID-586	ENCODE	HepG2	chr9	3109714	3181630	-				1		MER74A
ID-589	ENCODE	HepG2	chr5	5326756	5422654	-	1			1
ID-590	ENCODE	HepG2	chr4	6591411	6642298	-	1			1
ID-592	ENCODE	HepG2	chr3	8823964	8902143	-	1			1
ID-601	ENCODE	HepG2	chr20	13113492	13208160	-				1
ID-602	ENCODE	HepG2	chr3	13114773	13325970	-	1			1		LTR16A
ID-605	ENCODE	HepG2	chr2	13503282	13673883	-	1	Harlequin-int,Harlequin-int,LTR2	Harlequin-int,Harlequin-int,LTR2	1	Harlequin-int,Harlequin-int,Harlequin-int,LTR2	Harlequin-int,Harlequin-int,Harlequin-int,LTR2,THE1D
ID-610	ENCODE	HepG2	chrX	14719960	14779866	-	1			1
ID-615	ENCODE	HepG2	chr20	15905193	15966614	-	1	Harlequin-int,Harlequin-int,Harlequin-int,LTR2B	Harlequin-int,LTR8,Harlequin-int,Harlequin-int,LTR2B	1	Harlequin-int,Harlequin-int,Harlequin-int,Harlequin-int,Harlequin-int,Harlequin-int,Harlequin-int,Harlequin-int,LTR2B	Harlequin-int,Harlequin-int,Harlequin-int,Harlequin-int,Harlequin-int,Harlequin-int,LTR8,Harlequin-int,Harlequin-int,LTR2B
ID-619	ENCODE	HepG2	chr21	16704998	16817978	-	1			1
ID-621	ENCODE	HepG2	chr2	19365254	19509255	-	1			1
ID-635	ENCODE	HepG2	chr18	32444540	32513601	-	1		MLT1K	1		MLT1K
ID-636	ENCODE	HepG2	chr18	33252842	33311121	-	1	LTR18B	MER73,LTR18B	1	LTR18B	MER73,LTR18B
ID-638	ENCODE	HepG2	chr21	33857860	33942349	-	1			1
ID-639	ENCODE	HepG2	chr5	34069353	34150593	-				1
ID-640	ENCODE	HepG2	chr5	34193454	34245918	-	1	LTR12E,MER110,MER110	LTR12E,MER110,MER110	1	LTR12E,MER110,MER110	LTR12E,MER110,MER110
ID-642	ENCODE	HepG2	chr15	34695658	34807128	-	1			1
ID-644	ENCODE	HepG2	chr14	35362746	35452146	-	1		MER57B1,LTR36	1		MER57B1,LTR36
ID-645	ENCODE	HepG2	chr22	35493600	35629291	-	1	THE1D	THE1D	1	LTR16C,THE1D	LTR78B,LTR16C,LTR78B,THE1D
ID-647	ENCODE	HepG2	chr9	36401381	36487658	-	1			1
ID-649	ENCODE	HepG2	chr6	37032096	37105818	-	1			1
ID-653	ENCODE	HepG2	chr13	38870302	38924603	-	1			1
ID-656	ENCODE	HepG2	chr21	40364167	40457000	-				1
ID-657	ENCODE	HepG2	chr13	40667192	40766952	-				1
ID-658	ENCODE	HepG2	chr13	40795517	40917090	-				1
ID-659	ENCODE	HepG2	chr17	41383911	41438728	-	1	PRIMA41-int,MER41C	PRIMA41-int,MER41C	1	PRIMA41-int,MER41C	LTR18B,PRIMA41-int,MER41C,LTR52
ID-660	ENCODE	HepG2	chr6	41462665	41514169	-	1			1
ID-662	ENCODE	HepG2	chr22	42612293	42666435	-	1			1
ID-665	ENCODE	HepG2	chr9	44056794	44118753	-				1
ID-668	ENCODE	HepG2	chr2	46589833	46644474	-	1			1
ID-671	ENCODE	HepG2	chr2	51939195	52007001	-	1	LTR12C	LTR12C	1	LTR12C	LTR12C
ID-672	ENCODE	HepG2	chr6	53557697	53659683	-	1			1
ID-673	ENCODE	HepG2	chr14	54009380	54080906	-	1			1
ID-676	ENCODE	HepG2	chr10	54257396	54493818	-				1
ID-678	ENCODE	HepG2	chr18	54986644	55092101	-				1
ID-679	ENCODE	HepG2	chr14	55958687	56015512	-				1
ID-681	ENCODE	HepG2	chr1	56834961	56945349	-	1			1
ID-683	ENCODE	HepG2	chr2	58160600	58274467	-	1			1
ID-684	ENCODE	HepG2	chr15	58572458	58625402	-	1			1
ID-686	ENCODE	HepG2	chrX	62511127	62565546	-	1			1
ID-689	ENCODE	HepG2	chr6	64165010	64283735	-	1			1
ID-691	ENCODE	HepG2	chr2	64881163	64978143	-	1			1
ID-692	ENCODE	HepG2	chr2	65175044	65283330	-	1			1	MLT1K	MLT1N2,MLT1K
ID-693	ENCODE	HepG2	chr3	65254961	65311271	-				1	MLT1J1	MLT1J1
ID-694	ENCODE	HepG2	chr7	65871522	65958643	-	1			1
ID-696	ENCODE	HepG2	chr14	66770191	66961201	-				1
ID-699	ENCODE	HepG2	chr15	67269337	67352002	-	1			1
ID-701	ENCODE	HepG2	chr9	68664245	68726278	-	1			1
ID-709	ENCODE	HepG2	chrX	74744514	74869234	-	1	Harlequin-int,Harlequin-int,LTR2B	Harlequin-int,Harlequin-int,LTR2B	1	Harlequin-int,Harlequin-int,Harlequin-int,LTR2B	Harlequin-int,Harlequin-int,Harlequin-int,LTR2B
ID-710	ENCODE	HepG2	chr12	74689305	74903327	-	1			1	LTR27B	LTR27B
ID-711	ENCODE	HepG2	chr2	75136024	75186051	-	1			1		MER39
ID-713	ENCODE	HepG2	chr7	75681158	75750275	-	1			1
ID-715	ENCODE	HepG2	chr12	79857100	79939090	-	1		HERVH-int	1		HERVH-int,HERVH-int
ID-716	ENCODE	HepG2	chr16	80177967	80299707	-				1
ID-718	ENCODE	HepG2	chr10	81402221	81469475	-				1
ID-719	ENCODE	HepG2	chr14	81479603	81582565	-	1			1
ID-720	ENCODE	HepG2	chr10	81526202	81586326	-	1			1
ID-721	ENCODE	HepG2	chr6	82278885	82454249	-				1
ID-723	ENCODE	HepG2	chr6	82532856	82811531	-	1			1
ID-725	ENCODE	HepG2	chr14	83903261	84107064	-	1		THE1D	1		THE1D
ID-728	ENCODE	HepG2	chr5	85518867	85866690	-	1	LTR12C,HERVE-int	LTR12C,HERVE-int	1	LTR2C,HERVE_a-int,HERVE-int,LTR12C,HERVE-int	LTR2C,HERVE_a-int,HERVE-int,LTR12C,HERVE-int
ID-729	ENCODE	HepG2	chr1	86049760	86113039	-	1			1
ID-733	ENCODE	HepG2	chr1	88171355	88270250	-				1
ID-735	ENCODE	HepG2	chr1	89915573	89991013	-	1			1	MLT1J	MLT1J
ID-736	ENCODE	HepG2	chr8	90558025	90770236	-	1		LTR7C	1		LTR7C
ID-742	ENCODE	HepG2	chr9	93838011	93945015	-				1		MLT1D
ID-744	ENCODE	HepG2	chr14	95942314	95994519	-	1		MER65A	1		MER65A
ID-745	ENCODE	HepG2	chr15	96670387	96784880	-				1	LTR16A	LTR16A
ID-746	ENCODE	HepG2	chr6	96891564	96970033	-	1	MER4A1	MER4A1	1	MER41B,MER4A1	MER41B,MER4A1
ID-747	ENCODE	HepG2	chr9	97181859	97318262	-	1			1
ID-748	ENCODE	HepG2	chr9	99639289	99701352	-				1	MLT1A	MLT1A
ID-751	ENCODE	HepG2	chr3	99873911	99980524	-	1	LTR7	MLT1J-int,LTR7	1	LTR7	MLT1J-int,LTR7
ID-753	ENCODE	HepG2	chr2	101818225	101869375	-	1			1	LTR7	LTR7
ID-754	ENCODE	HepG2	chr5	101948973	102008314	-	1		MLT1A0	1		MLT1A0
ID-755	ENCODE	HepG2	chr15	102072462	102172112	-				1	THE1C	THE1C
ID-756	ENCODE	HepG2	chr14	102091293	102178138	-				1
ID-757	ENCODE	HepG2	chr5	103787763	104728697	-	1	MER52A	MER52A	1	MER52A	MER52A
ID-758	ENCODE	HepG2	chr1	104857475	105011093	-	1	HERVE_a-int,HERVE_a-int	HERVE_a-int,HERVE_a-int	1	HERVE_a-int,HERVE_a-int,LTR2	HERVE_a-int,HERVE_a-int,LTR2
ID-759	ENCODE	HepG2	chr3	105019579	105086948	-	1			1
ID-763	ENCODE	HepG2	chr8	109860543	109939349	-				1
ID-764	ENCODE	HepG2	chr7	109600974	110174787	-				1
ID-766	ENCODE	HepG2	chr3	110557368	110608717	-	1			1
ID-769	ENCODE	HepG2	chr9	111517510	111609353	-				1	MSTA	MSTA
ID-770	ENCODE	HepG2	chr10	113603730	113826197	-				1
ID-771	ENCODE	HepG2	chr3	115269441	115511380	-	1		LTR12C,LTR12C,MLT2A1	1	HERVH-int,HERVH-int,HERVH-int,HERVH-int	LTR12C,LTR12C,MLT2A1,HERVH-int,HERVH-int,HERVH-int,HERVH-int
ID-775	ENCODE	HepG2	chr11	116444045	116538189	-	1			1
ID-783	ENCODE	HepG2	chr7	119087731	119547919	-	1	THE1A,THE1A-int	THE1A,THE1A-int	1	THE1A,THE1A-int	THE1A,THE1A-int
ID-784	ENCODE	HepG2	chr7	121813423	121879255	-	1			1
ID-786	ENCODE	HepG2	chr8	123587024	123690580	-				1		MSTB,LTR78,LTR78
ID-789	ENCODE	HepG2	chr5	125500675	125706108	-	1			1
ID-793	ENCODE	HepG2	chr4	128731424	128802632	-	1			1
ID-794	ENCODE	HepG2	chr11	129063775	129150395	-	1			1
ID-795	ENCODE	HepG2	chr11	129450860	129685705	-	1			1	LTR12D,LTR12D	LTR12D,LTR12D
ID-797	ENCODE	HepG2	chr5	130701924	130754450	-				1
ID-798	ENCODE	HepG2	chr4	130702197	130775512	-	1			1
ID-800	ENCODE	HepG2	chr3	138478519	138554346	-	1			1
ID-802	ENCODE	HepG2	chr6	138896033	139014645	-	1			1
ID-803	ENCODE	HepG2	chr2	138814682	139259338	-	1			1
ID-804	ENCODE	HepG2	chr7	139593962	139677172	-				1	MLT2C1,THE1B	MLT2C1,THE1B
ID-806	ENCODE	HepG2	chr6	141034658	141219589	-	1	MER61-int,MER61-int,MER61A	MER61-int,MER61-int,MER61A	1	MER61-int,MER61-int,MER61A	MER61-int,MER61-int,MER61A
ID-807	ENCODE	HepG2	chr6	141778752	141891003	-				1
ID-809	ENCODE	HepG2	chr4	145567418	145676852	-				1
ID-812	ENCODE	HepG2	chr7	148055670	148134060	-	1	LTR1B	LTR1B	1	LOR1a,LTR1B,LTR1	LOR1a,LTR1B,LTR1
ID-815	ENCODE	HepG2	chrX	150574655	150707091	-	1	MER61-int,MER61-int,MER61-int,MER61-int,MER61C	MER61-int,MER61-int,MER61-int,MER61-int,MER61C	1	MER61-int,MER61-int,MER61-int,MER61-int,MER61C	MER61-int,MER61-int,MER61-int,MER61-int,MER61C
ID-816	ENCODE	HepG2	chr3	151395698	151488511	-	1			1
ID-817	ENCODE	HepG2	chr4	152175949	152250118	-	1			1
ID-818	ENCODE	HepG2	chrX	154306523	154376162	-				1
ID-820	ENCODE	HepG2	chr7	156285302	156430936	-	1			1	MLT1K	MLT1K
ID-828	ENCODE	HepG2	chr5	173107839	173173236	-				1
ID-833	ENCODE	HepG2	chr4	185462593	185547317	-	1	MER11B	MER11B	1	MER11B	MER11B
ID-834	ENCODE	HepG2	chr2	186603589	187351294	-	1	MLT1B,MLT1N2	MLT1B,MLT1N2	1	MLT1B,MLT1N2	MLT1B,MLT1N2
ID-835	ENCODE	HepG2	chr3	187526139	187583137	-	1			1
ID-836	ENCODE	HepG2	chr4	190063451	190285453	-	1			1
ID-837	ENCODE	HepG2	chr4	190592269	190643700	-	1			1
ID-838	ENCODE	HepG2	chr2	191530218	191677940	-	1			1
ID-839	ENCODE	HepG2	chr2	192051668	192110940	-	1			1
ID-840	ENCODE	HepG2	chr1	192296996	192373637	-				1
ID-842	ENCODE	HepG2	chr1	192475835	192708706	-	1		MER51A,MER51A	1		MER51A
ID-844	ENCODE	HepG2	chr1	206076932	206137829	-	1			1
ID-585	ENCODE	HepG2	chr9	2657456	2751600	-
ID-587	ENCODE	HepG2	chr2	3139254	3191203	-
ID-588	ENCODE	HepG2	chr3	3326817	3802197	-
ID-591	ENCODE	HepG2	chrX	6748165	6817212	-
ID-593	ENCODE	HepG2	chr4	9028104	9155537	-
ID-594	ENCODE	HepG2	chr3	9331138	9387718	-
ID-595	ENCODE	HepG2	chr4	9742950	9794653	-
ID-596	ENCODE	HepG2	chr5	10154741	10217205	-
ID-597	ENCODE	HepG2	chr20	10254260	10351025	-
ID-598	ENCODE	HepG2	chrX	10853616	10981141	-
ID-599	ENCODE	HepG2	chr7	12072427	12137688	-
ID-600	ENCODE	HepG2	chr7	12306022	12363201	-
ID-603	ENCODE	HepG2	chrY	13281057	13333259	-
ID-604	ENCODE	HepG2	chr4	12769701	13337497	-
ID-606	ENCODE	HepG2	chr17	13712092	13783778	-
ID-607	ENCODE	HepG2	chr17	13818948	13931982	-
ID-608	ENCODE	HepG2	chrY	14466703	14517413	-
ID-609	ENCODE	HepG2	chrX	14517351	14710983	-
ID-611	ENCODE	HepG2	chr2	15034022	15133686	-
ID-612	ENCODE	HepG2	chr2	15167099	15229047	-
ID-613	ENCODE	HepG2	chr2	15241696	15298503	-
ID-614	ENCODE	HepG2	chr4	15287121	15590515	-
ID-616	ENCODE	HepG2	chr22	16085373	16149359	-
ID-617	ENCODE	HepG2	chr21	16105710	16310033	-
ID-618	ENCODE	HepG2	chrX	16269217	16519377	-
ID-620	ENCODE	HepG2	chr2	19225171	19286149	-
ID-622	ENCODE	HepG2	chr13	20223153	20276883	-
ID-623	ENCODE	HepG2	chr4	22243813	22311586	-
ID-624	ENCODE	HepG2	chrY	22557365	22620224	-
ID-625	ENCODE	HepG2	chrY	22683768	22737419	-
ID-626	ENCODE	HepG2	chr4	23726436	23786588	-
ID-627	ENCODE	HepG2	chr2	23898212	23964322	-
ID-628	ENCODE	HepG2	chr6	24031440	24093727	-
ID-629	ENCODE	HepG2	chr21	26890462	26953912	-
ID-630	ENCODE	HepG2	chrX	27011377	27185419	-
ID-631	ENCODE	HepG2	chr21	29346636	29421211	-
ID-632	ENCODE	HepG2	chr21	29890953	30235744	-
ID-633	ENCODE	HepG2	chr3	31102294	31334251	-
ID-634	ENCODE	HepG2	chr9	31723802	31839631	-
ID-637	ENCODE	HepG2	chr4	33631518	33845458	-
ID-641	ENCODE	HepG2	chr14	34451882	34508784	-
ID-643	ENCODE	HepG2	chr19	35194487	35245786	-
ID-646	ENCODE	HepG2	chr15	35319830	35646564	-
ID-648	ENCODE	HepG2	chr18	36723564	36783138	-
ID-650	ENCODE	HepG2	chr10	38012111	38089980	-
ID-651	ENCODE	HepG2	chr13	38610693	38667685	-
ID-652	ENCODE	HepG2	chr13	38723971	38778847	-
ID-654	ENCODE	HepG2	chr15	39154187	39372089	-
ID-655	ENCODE	HepG2	chr15	39418916	39566571	-
ID-661	ENCODE	HepG2	chr2	42596695	42666338	-
ID-663	ENCODE	HepG2	chr14	43546512	43654432	-
ID-664	ENCODE	HepG2	chr14	43744117	43804116	-
ID-666	ENCODE	HepG2	chr17	45402392	45527132	-
ID-667	ENCODE	HepG2	chrX	45623780	45698603	-
ID-669	ENCODE	HepG2	chr13	48362064	48493723	-
ID-670	ENCODE	HepG2	chr15	48938307	49030050	-
ID-674	ENCODE	HepG2	chr10	54146167	54204694	-
ID-675	ENCODE	HepG2	chr14	54146453	54351393	-
ID-677	ENCODE	HepG2	chr14	54538359	54605441	-
ID-680	ENCODE	HepG2	chr1	56707782	56787507	-
ID-682	ENCODE	HepG2	chr2	58043374	58149765	-
ID-685	ENCODE	HepG2	chr5	59787934	59869142	-
ID-687	ENCODE	HepG2	chrX	62572005	62622923	-
ID-688	ENCODE	HepG2	chr6	64034656	64159853	-
ID-690	ENCODE	HepG2	chr13	64419619	64491824	-
ID-695	ENCODE	HepG2	chr9	66780982	66863343	-
ID-697	ENCODE	HepG2	chr5	67084288	67134864	-
ID-698	ENCODE	HepG2	chr3	67229196	67283231	-
ID-700	ENCODE	HepG2	chr3	67316256	67409606	-
ID-702	ENCODE	HepG2	chr9	69800898	69864280	-
ID-703	ENCODE	HepG2	chr17	70309535	70364940	-
ID-704	ENCODE	HepG2	chr4	71009329	71069520	-
ID-705	ENCODE	HepG2	chr16	72212381	72618540	-
ID-706	ENCODE	HepG2	chr9	72701627	72763880	-
ID-707	ENCODE	HepG2	chr18	73995518	74054973	-
ID-708	ENCODE	HepG2	chr16	74305548	74362940	-
ID-712	ENCODE	HepG2	chr2	75611107	75676726	-
ID-714	ENCODE	HepG2	chr2	77800623	78158468	-
ID-717	ENCODE	HepG2	chr15	81143880	81235868	-
ID-722	ENCODE	HepG2	chr6	82463110	82515672	-
ID-724	ENCODE	HepG2	chr14	83814255	83886744	-
ID-726	ENCODE	HepG2	chr9	85134285	85194769	-
ID-727	ENCODE	HepG2	chr5	85436122	85487130	-
ID-730	ENCODE	HepG2	chr9	86209439	86264349	-
ID-731	ENCODE	HepG2	chrX	87778056	87868489	-
ID-732	ENCODE	HepG2	chr11	87954393	88026406	-
ID-734	ENCODE	HepG2	chr7	89267641	89323279	-
ID-737	ENCODE	HepG2	chr7	91253860	91331730	-
ID-738	ENCODE	HepG2	chr7	91340859	91431361	-
ID-739	ENCODE	HepG2	chr2	92272630	92325312	-
ID-740	ENCODE	HepG2	chr1	93697148	93768708	-
ID-741	ENCODE	HepG2	chr9	93724089	93804694	-
ID-743	ENCODE	HepG2	chr14	95012490	95067206	-
ID-749	ENCODE	HepG2	chr5	99733354	99790914	-
ID-750	ENCODE	HepG2	chrX	99670238	99874105	-
ID-752	ENCODE	HepG2	chr15	101573378	101637106	-
ID-760	ENCODE	HepG2	chr8	106778144	106940787	-
ID-761	ENCODE	HepG2	chr8	106959285	107012971	-
ID-762	ENCODE	HepG2	chr11	107099353	107173195	-
ID-765	ENCODE	HepG2	chr8	109998944	110224413	-
ID-767	ENCODE	HepG2	chr3	110627544	110696392	-
ID-768	ENCODE	HepG2	chr9	111293179	111491745	-
ID-772	ENCODE	HepG2	chr11	115970607	116027091	-
ID-773	ENCODE	HepG2	chr11	116070755	116194926	-
ID-774	ENCODE	HepG2	chr12	116268689	116328027	-
ID-776	ENCODE	HepG2	chr6	117924769	117986774	-
ID-777	ENCODE	HepG2	chr3	117925248	118017920	-
ID-778	ENCODE	HepG2	chr5	118115384	118171856	-
ID-779	ENCODE	HepG2	chr3	118157262	118216854	-
ID-780	ENCODE	HepG2	chr8	118593029	118650163	-
ID-781	ENCODE	HepG2	chr8	118662196	118803877	-
ID-782	ENCODE	HepG2	chr9	119103682	119172858	-
ID-785	ENCODE	HepG2	chr9	123067823	123138325	-
ID-787	ENCODE	HepG2	chr5	125259414	125345713	-
ID-788	ENCODE	HepG2	chrX	125444766	125584076	-
ID-790	ENCODE	HepG2	chrX	127237962	127464567	-
ID-791	ENCODE	HepG2	chr8	128016557	128216249	-
ID-792	ENCODE	HepG2	chrX	127475444	128565305	-
ID-796	ENCODE	HepG2	chr4	130542589	130638366	-
ID-799	ENCODE	HepG2	chrX	135882895	135933446	-
ID-801	ENCODE	HepG2	chrX	138917828	139004358	-
ID-805	ENCODE	HepG2	chr6	140848352	141001847	-
ID-808	ENCODE	HepG2	chr5	144694651	145120118	-
ID-810	ENCODE	HepG2	chr4	145704167	145755482	-
ID-811	ENCODE	HepG2	chr4	145865332	145915730	-
ID-813	ENCODE	HepG2	chr7	149634063	149717762	-
ID-814	ENCODE	HepG2	chr7	149745572	149941217	-
ID-819	ENCODE	HepG2	chr3	155135937	155197349	-
ID-821	ENCODE	HepG2	chr2	156778780	156858579	-
ID-822	ENCODE	HepG2	chr2	166656323	166708492	-
ID-823	ENCODE	HepG2	chr6	167276335	167331125	-
ID-824	ENCODE	HepG2	chr2	169666629	169726974	-
ID-825	ENCODE	HepG2	chr5	171229795	171281126	-
ID-826	ENCODE	HepG2	chr2	171669137	171719741	-
ID-827	ENCODE	HepG2	chr2	172100576	172165674	-
ID-829	ENCODE	HepG2	chr1	175854675	175907150	-
ID-830	ENCODE	HepG2	chr2	175871457	175925194	-
ID-831	ENCODE	HepG2	chr3	178583488	178655237	-
ID-832	ENCODE	HepG2	chr1	182069015	182262532	-
ID-841	ENCODE	HepG2	chr1	192381366	192434348	-
ID-843	ENCODE	HepG2	chr1	192843721	192979450	-
ID-845	ENCODE	HepG2	chr1	234956421	235012435	-
ID-846	ENCODE	HepG2	chr2	237885871	237957706	-
ID685	ENCODE	HepG2	chr4	2536418	2596401	+	1			1
ID686	ENCODE	HepG2	chr9	3526086	3689389	+	1	MSTA	MSTA	1	MSTA	MSTA
ID688	ENCODE	HepG2	chr12	4140976	4272383	+	1			1
ID692	ENCODE	HepG2	chr9	6645849	6697192	+	1			1	LTR33B	LTR33B
ID695	ENCODE	HepG2	chrX	7895504	8093274	+	1			1
ID697	ENCODE	HepG2	chr1	8137444	8208380	+				1
ID703	ENCODE	HepG2	chr20	10654114	10745878	+	1			1
ID707	ENCODE	HepG2	chr12	13080634	13131123	+	1	MER50,MER50	MER50,MER50	1	MER50,MER50,MER50	MER50,MER50,MER50
ID709	ENCODE	HepG2	chr17	14274272	14651453	+	1		LTR16C	1		LTR16C
ID713	ENCODE	HepG2	chr7	17029669	17338190	+	1			1
ID714	ENCODE	HepG2	chr2	18741414	19188279	+	1			1	MER4A	MER4A
ID715	ENCODE	HepG2	chrX	19002881	19057820	+	1	LTR5B	LTR5B	1	LTR5B	LTR5B
ID716	ENCODE	HepG2	chr2	19224375	19327606	+	1			1	LTR67B	LTR67B
ID718	ENCODE	HepG2	chr12	19700990	19769249	+				1
ID719	ENCODE	HepG2	chr19	19887376	19943853	+	1	HERVL40-int,HERVL40-int,HERVL40-int	HERVL40-int,HERVL40-int,HERVL40-int	1	HERVL40-int,HERVL40-int,HERVL40-int,THE1B	HERVL40-int,HERVL40-int,HERVL40-int,THE1B
ID723	ENCODE	HepG2	chr16	20685401	20770214	+	1	LTR15,HERV15-int,HERV15-int	LTR15,HERV15-int,HERV15-int	1	LTR15,HERV15-int,HERV15-int,HERV15-int,HERV15-int,HERV15-int,HERV15-int	LTR15,HERV15-int,HERV15-int,HERV15-int,HERV15-int,HERV15-int,HERV15-int
ID724	ENCODE	HepG2	chr2	21293405	21532489	+	1			1
ID727	ENCODE	HepG2	chr11	22846064	22929835	+	1			1
ID729	ENCODE	HepG2	chr15	23959218	24040038	+	1			1
ID731	ENCODE	HepG2	chr2	24714072	24775138	+	1			1		LTR65
ID732	ENCODE	HepG2	chr22	25348635	25400084	+	1			1
ID733	ENCODE	HepG2	chr20	25677246	25743693	+	1	MER4D0	MER4D0	1	MER4D0,MER4D0,MER4D0	MER4D0,MER4D0,MER4D0
ID734	ENCODE	HepG2	chr6	25836178	25892831	+	1		LTR46-int	1		LTR46-int,ERV3-16A3_I-int
ID735	ENCODE	HepG2	chr6	27869137	27924558	+	1	LTR49	LTR49,MLT1B,MLT1B	1	LTR49,LTR49	LTR49,LTR49,MLT1B,MLT1B,MER65A
ID739	ENCODE	HepG2	chr21	30753114	30967564	+				1
ID740	ENCODE	HepG2	chr9	31848189	32384148	+	1	MER61A,MER61-int	MER61A,MER61-int	1	MER61A,MER61-int	MER61A,MER61-int
ID742	ENCODE	HepG2	chr12	32552469	32638868	+	1			1
ID745	ENCODE	HepG2	chr2	33824514	33892416	+	1			1
ID747	ENCODE	HepG2	chr1	36866768	36921662	+	1	LTR54	LTR54,MER52A	1	LTR54	LTR54,MER52A
ID748	ENCODE	HepG2	chr9	38435087	38523988	+	1			1
ID752	ENCODE	HepG2	chr2	39835080	39892613	+				1
ID753	ENCODE	HepG2	chr14	39901807	40694454	+	1	LTR42	LTR9B,LTR42	1	LTR42	LTR9B,LTR42
ID755	ENCODE	HepG2	chr17	41621735	41702623	+	1			1
ID756	ENCODE	HepG2	chr1	41707061	41792279	+	1			1
ID757	ENCODE	HepG2	chr3	42054581	42127118	+	1			1		MER66C
ID758	ENCODE	HepG2	chr5	42813476	42921634	+	1	LTR2B,Harlequin-int,Harlequin-int,Harlequin-int,Harlequin-int,Harlequin-int	LTR2B,Harlequin-int,Harlequin-int,Harlequin-int,Harlequin-int,Harlequin-int	1	LTR2B,Harlequin-int,Harlequin-int,Harlequin-int,Harlequin-int,Harlequin-int,Harlequin-int	LTR2B,Harlequin-int,Harlequin-int,Harlequin-int,Harlequin-int,Harlequin-int,Harlequin-int
ID759	ENCODE	HepG2	chrX	43170984	43227420	+				1
ID760	ENCODE	HepG2	chr12	46777405	47368832	+	1			1
ID761	ENCODE	HepG2	chr19	47363678	47417701	+	1			1
ID762	ENCODE	HepG2	chr12	50677399	50730906	+	1		MER57D	1		MER57D
ID764	ENCODE	HepG2	chr15	51327311	51519871	+	1			1
ID768	ENCODE	HepG2	chr2	54198216	54342148	+	1			1
ID773	ENCODE	HepG2	chr6	56264721	56317258	+	1	MER21C,LTR22,MER21C	MER21C,LTR22,MER21C	1	MER21C,LTR22,MER21C	MER21C,LTR22,MER21C
ID774	ENCODE	HepG2	chr5	56946406	56996712	+				1
ID775	ENCODE	HepG2	chrX	57163249	57312392	+	1			1
ID777	ENCODE	HepG2	chr15	62682713	62867346	+	1			1
ID779	ENCODE	HepG2	chr1	63153289	63234052	+	1			1
ID780	ENCODE	HepG2	chrX	64254665	64668025	+	1			1
ID782	ENCODE	HepG2	chr13	64649929	64981981	+	1		MER52A,MER52A,MER52-int,MER50-int,MER52A,LTR12C,MER52A	1		MER52A,MER52A,MER52-int,MER50-int,MER52A,LTR12C,LTR12C,MER52A
ID785	ENCODE	HepG2	chr7	66309992	66376263	+	1	LTR24B	LTR24B	1	LTR24B,LTR24B	LTR24B,LTR24B
ID788	ENCODE	HepG2	chr4	66864324	67307773	+	1	LTR83	LTR83	1	LTR83	LTR83,MLT1N2
ID789	ENCODE	HepG2	chr10	67330235	67588352	+	1	MER61A,MER61-int	MER61A,MER61-int	1	MER61A,MER61-int,MER61-int	MER61A,MER61-int,MER61-int
ID793	ENCODE	HepG2	chr4	74124609	74196139	+	1			1
ID796	ENCODE	HepG2	chr7	76258023	76362070	+	1			1
ID799	ENCODE	HepG2	chr10	77188338	77509447	+	1			1	MLT1A0	MLT1A0
ID800	ENCODE	HepG2	chr4	78115127	78166947	+	1			1
ID801	ENCODE	HepG2	chr4	78271184	78336672	+				1		LTR2
ID804	ENCODE	HepG2	chr8	79716615	79903927	+	1			1
ID806	ENCODE	HepG2	chr6	80247212	80340236	+	1			1
ID812	ENCODE	HepG2	chr5	82167410	82220008	+				1
ID814	ENCODE	HepG2	chr14	84105122	84340575	+	1	THE1D	THE1D	1	THE1D	THE1D
ID815	ENCODE	HepG2	chr16	85203120	85268483	+	1			1
ID816	ENCODE	HepG2	chr16	85446274	85644951	+				1
ID817	ENCODE	HepG2	chr14	86400957	86465364	+	1	LTR12F	LTR12F	1	LTR12F	MLT2A1,LTR12F
ID819	ENCODE	HepG2	chr11	87053578	87198075	+				1
ID820	ENCODE	HepG2	chr11	88071038	88156849	+	1			1		MER21A
ID821	ENCODE	HepG2	chr3	88107799	88168033	+	1			1		MLT1J
ID822	ENCODE	HepG2	chr11	89984247	90198196	+	1	MSTA	MSTA	1	MSTA,MER51E	MSTA,MER51E
ID825	ENCODE	HepG2	chr7	92463407	92575529	+	1			1
ID827	ENCODE	HepG2	chr14	94946542	95024621	+				1
ID828	ENCODE	HepG2	chr5	95297151	95404387	+	1			1
ID830	ENCODE	HepG2	chr5	96518512	96748891	+	1			1
ID832	ENCODE	HepG2	chr15	96884419	96937753	+	1			1
ID835	ENCODE	HepG2	chr13	97793998	97855953	+	1			1
ID837	ENCODE	HepG2	chr5	102090867	102199861	+	1			1
ID841	ENCODE	HepG2	chr12	102708766	102844357	+	1	MER41-int	MER41-int	1	MER41-int	MER41-int
ID842	ENCODE	HepG2	chr5	103415558	103936642	+	1			1
ID844	ENCODE	HepG2	chr4	104176973	104560471	+	1			1
ID847	ENCODE	HepG2	chr5	109341597	109858706	+	1	MER11A	MER11A	1	MER11A	MER11A
ID848	ENCODE	HepG2	chr11	112141751	112255665	+				1
ID849	ENCODE	HepG2	chr6	113201334	113343759	+	1	MLT1B	MER52C,MER52C,MLT1B	1	MLT1B,MLT1B	MLT1B,MER52C,MER52C,MLT1B
ID850	ENCODE	HepG2	chr2	113520656	113629427	+	1		LOR1b	1		LOR1b
ID852	ENCODE	HepG2	chr6	114662414	114737544	+	1			1
ID853	ENCODE	HepG2	chr6	114748723	114937061	+	1		HERVH-int,HERVH-int,LTR7	1		LTR7,HERVH-int,HERVH-int,HERVH-int,HERVH-int,LTR7
ID856	ENCODE	HepG2	chr3	115509802	115795493	+	1	LTR12C,LTR12C,MLT2A1	LTR12C,LTR12C,MLT2A1	1	LTR12C,LTR12C,MLT2A1	LTR12C,LTR12C,MLT2A1,HERVH-int,HERVH-int,HERVH-int
ID858	ENCODE	HepG2	chr1	117008255	117125361	+	1			1
ID859	ENCODE	HepG2	chr2	118900190	118972600	+	1			1
ID861	ENCODE	HepG2	chr6	119668896	119722156	+	1			1
ID863	ENCODE	HepG2	chr6	120326283	121124483	+	1	THE1D	THE1D,MER57D	1	THE1D	MER57D,THE1D,MER57D
ID864	ENCODE	HepG2	chr4	120988033	121048699	+	1		MLT1E3	1		MLT1E3,MER95
ID866	ENCODE	HepG2	chr8	121879976	122054381	+	1		MER57A1	1		MER57A1
ID869	ENCODE	HepG2	chr4	124456993	124570227	+				1
ID875	ENCODE	HepG2	chr8	126950446	127002845	+	1	MER31-int,MER31B,MER31-int,MER31-int	MER31-int,MER31B,MER31-int,MER31-int	1	MER31-int,MER31B,MER31-int,MER31-int	MER31-int,MER31B,MER31-int,MER31-int,LTR37A,MER31-int
ID876	ENCODE	HepG2	chr7	128171365	128276745	+	1			1
ID879	ENCODE	HepG2	chr6	130581522	130663307	+	1	HERVE_a-int,HERVE_a-int,Harlequin-int	HERVE_a-int,HERVE_a-int,Harlequin-int	1	LTR2B,HERVE_a-int,HERVE_a-int,HERVE_a-int,HERVE_a-int,Harlequin-int,Harlequin-int	LTR2B,HERVE_a-int,HERVE_a-int,HERVE_a-int,HERVE_a-int,Harlequin-int,Harlequin-int
ID882	ENCODE	HepG2	chr3	139108623	139218870	+	1			1
ID884	ENCODE	HepG2	chr5	141732070	141868990	+	1			1
ID885	ENCODE	HepG2	chr5	141904929	142149194	+				1
ID887	ENCODE	HepG2	chr6	143854920	143908218	+	1			1	MER34C2,MER34C2	MER34C2,MER34C2
ID890	ENCODE	HepG2	chrX	146262562	146334256	+				1
ID891	ENCODE	HepG2	chr6	147981806	148662128	+	1	MSTA	MSTA	1	MSTA	MSTA
ID892	ENCODE	HepG2	chr3	148937190	149003967	+	1	MER57E1,THE1B,THE1B-int,THE1B	MLT1E3,MLT1E3,MER57E1,THE1B,THE1B-int,THE1B	1	MER57E1,THE1B,THE1B-int,THE1B	MLT1E3,MLT1E3,MER57E1,THE1B,THE1B-int,THE1B
ID893	ENCODE	HepG2	chr2	150443614	150880387	+	1			1
ID900	ENCODE	HepG2	chr3	165592511	165846496	+	1			1
ID901	ENCODE	HepG2	chr2	165704908	166095590	+	1			1
ID904	ENCODE	HepG2	chr4	174301247	174403696	+				1
ID905	ENCODE	HepG2	chr2	176457850	176820392	+	1	MLT1J	MLT1J	1	MLT1J	MLT1J
ID907	ENCODE	HepG2	chr2	180422963	180503837	+	1			1
ID910	ENCODE	HepG2	chr1	185285488	185346334	+	1			1
ID911	ENCODE	HepG2	chr2	188369895	188659902	+				1
ID912	ENCODE	HepG2	chr1	189118769	189172401	+	1	LTR1	LTR1,MER76	1	LTR1	LTR1,MER76,MER76
ID914	ENCODE	HepG2	chr2	192710848	192977163	+	1			1		MLT1H
ID915	ENCODE	HepG2	chr2	203641794	203696978	+				1
ID684	ENCODE	HepG2	chr6	2302295	2384143	+
ID687	ENCODE	HepG2	chrY	3662816	3759467	+
ID689	ENCODE	HepG2	chr9	4891461	4949445	+
ID690	ENCODE	HepG2	chr20	5180577	5235801	+
ID691	ENCODE	HepG2	chr3	5476863	5528228	+
ID693	ENCODE	HepG2	chr2	7198822	7491268	+
ID694	ENCODE	HepG2	chrX	7700645	7762272	+
ID696	ENCODE	HepG2	chr7	7920157	8008130	+
ID698	ENCODE	HepG2	chrX	8177850	8432472	+
ID699	ENCODE	HepG2	chr20	8886432	8959028	+
ID700	ENCODE	HepG2	chr4	10146302	10211260	+
ID701	ENCODE	HepG2	chr4	10234567	10379096	+
ID702	ENCODE	HepG2	chr4	10413680	10468596	+
ID704	ENCODE	HepG2	chr20	11991687	12079399	+
ID705	ENCODE	HepG2	chr20	12091480	12321551	+
ID706	ENCODE	HepG2	chr9	12833063	12947840	+
ID708	ENCODE	HepG2	chr2	13749180	13938044	+
ID710	ENCODE	HepG2	chr9	15973214	16036204	+
ID711	ENCODE	HepG2	chr3	16383249	16436030	+
ID712	ENCODE	HepG2	chr12	16525942	16779125	+
ID717	ENCODE	HepG2	chr10	19528070	19756160	+
ID720	ENCODE	HepG2	chr3	20420068	20619641	+
ID721	ENCODE	HepG2	chr10	20581463	20673680	+
ID722	ENCODE	HepG2	chr3	20629470	20721935	+
ID725	ENCODE	HepG2	chr9	22216595	22444815	+
ID726	ENCODE	HepG2	chr9	22464450	22629723	+
ID728	ENCODE	HepG2	chr11	22941131	23185148	+
ID730	ENCODE	HepG2	chr1	24344911	24398535	+
ID736	ENCODE	HepG2	chr11	28358726	28661976	+
ID737	ENCODE	HepG2	chr6	29083627	29363865	+
ID738	ENCODE	HepG2	chr7	30416233	30478433	+
ID741	ENCODE	HepG2	chr14	32338331	32504048	+
ID743	ENCODE	HepG2	chr7	33651484	33763813	+
ID744	ENCODE	HepG2	chr7	33785488	33857950	+
ID746	ENCODE	HepG2	chr13	34551627	34755619	+
ID749	ENCODE	HepG2	chr14	38570583	38639081	+
ID750	ENCODE	HepG2	chr13	38571946	38645505	+
ID751	ENCODE	HepG2	chr14	39824175	39881653	+
ID754	ENCODE	HepG2	chr7	40945358	41034948	+
ID763	ENCODE	HepG2	chr20	50971027	51027828	+
ID765	ENCODE	HepG2	chr15	51537586	51627330	+
ID766	ENCODE	HepG2	chr17	53241856	53299366	+
ID767	ENCODE	HepG2	chr17	53867307	53931735	+
ID769	ENCODE	HepG2	chrX	54595919	54677530	+
ID770	ENCODE	HepG2	chr14	54602934	54669492	+
ID771	ENCODE	HepG2	chr5	55429717	55531442	+
ID772	ENCODE	HepG2	chr5	55539660	55619975	+
ID776	ENCODE	HepG2	chr14	57922062	58045949	+
ID778	ENCODE	HepG2	chr15	62875857	62934784	+
ID781	ENCODE	HepG2	chr6	64437635	64495725	+
ID783	ENCODE	HepG2	chr7	64765164	64828264	+
ID784	ENCODE	HepG2	chr7	65860110	65917296	+
ID786	ENCODE	HepG2	chr8	66627511	66700727	+
ID787	ENCODE	HepG2	chr18	66728752	66811065	+
ID790	ENCODE	HepG2	chr9	69796473	69847237	+
ID791	ENCODE	HepG2	chr8	71698777	71884470	+
ID792	ENCODE	HepG2	chr1	71704487	71825778	+
ID794	ENCODE	HepG2	chr2	75197571	75528151	+
ID795	ENCODE	HepG2	chr8	75283871	75362871	+
ID797	ENCODE	HepG2	chr14	76681609	76738429	+
ID798	ENCODE	HepG2	chr7	76683624	76748532	+
ID802	ENCODE	HepG2	chr1	78605513	78694535	+
ID803	ENCODE	HepG2	chr7	79110688	79235861	+
ID805	ENCODE	HepG2	chr13	80132990	80199320	+
ID807	ENCODE	HepG2	chrX	80556607	80627666	+
ID808	ENCODE	HepG2	chr9	80954566	81816805	+
ID809	ENCODE	HepG2	chr6	81126517	81188350	+
ID810	ENCODE	HepG2	chr15	81672549	81742658	+
ID811	ENCODE	HepG2	chr5	81834302	82135574	+
ID813	ENCODE	HepG2	chr11	83155381	83243866	+
ID818	ENCODE	HepG2	chr6	86443301	86522253	+
ID823	ENCODE	HepG2	chr11	90613452	90700432	+
ID824	ENCODE	HepG2	chr5	91744777	91837795	+
ID826	ENCODE	HepG2	chr7	94299166	94349797	+
ID829	ENCODE	HepG2	chr5	95436560	95979385	+
ID831	ENCODE	HepG2	chr5	96762678	96946777	+
ID833	ENCODE	HepG2	chr5	96996523	97146509	+
ID834	ENCODE	HepG2	chr14	97397336	97461824	+
ID836	ENCODE	HepG2	chr6	99886414	99968823	+
ID838	ENCODE	HepG2	chr12	102129635	102192948	+
ID839	ENCODE	HepG2	chr7	102467286	102517787	+
ID840	ENCODE	HepG2	chr12	102604244	102696157	+
ID843	ENCODE	HepG2	chr2	103455942	103624490	+
ID845	ENCODE	HepG2	chr9	108539719	108600563	+
ID846	ENCODE	HepG2	chr9	108773691	108869032	+
ID851	ENCODE	HepG2	chr9	114435072	114578875	+
ID854	ENCODE	HepG2	chr2	114770928	115075029	+
ID855	ENCODE	HepG2	chr2	115130386	115199888	+
ID857	ENCODE	HepG2	chr5	115659710	115886073	+
ID860	ENCODE	HepG2	chr2	119110480	119163341	+
ID862	ENCODE	HepG2	chr8	120262721	120315110	+
ID865	ENCODE	HepG2	chr1	121318244	121387346	+
ID867	ENCODE	HepG2	chr8	122105877	122178223	+
ID868	ENCODE	HepG2	chr5	122356086	122424757	+
ID870	ENCODE	HepG2	chr10	124938317	125051799	+
ID871	ENCODE	HepG2	chr10	125099886	125149918	+
ID872	ENCODE	HepG2	chr6	126364383	126653246	+
ID873	ENCODE	HepG2	chr6	126684126	126788699	+
ID874	ENCODE	HepG2	chr8	126726970	126847832	+
ID877	ENCODE	HepG2	chr5	128467820	128563426	+
ID878	ENCODE	HepG2	chr2	129103806	129175410	+
ID880	ENCODE	HepG2	chr6	132294417	132355612	+
ID881	ENCODE	HepG2	chr2	134899096	134966717	+
ID883	ENCODE	HepG2	chr7	141511401	141618561	+
ID886	ENCODE	HepG2	chr3	143715280	144049136	+
ID888	ENCODE	HepG2	chr4	144493562	144562875	+
ID889	ENCODE	HepG2	chr4	144668366	144806792	+
ID894	ENCODE	HepG2	chrX	151233254	151297854	+
ID895	ENCODE	HepG2	chr7	152553916	152612537	+
ID896	ENCODE	HepG2	chr3	158469104	158519461	+
ID897	ENCODE	HepG2	chr3	158551530	158613955	+
ID898	ENCODE	HepG2	chr6	158661423	158730430	+
ID899	ENCODE	HepG2	chr4	160054925	160180910	+
ID902	ENCODE	HepG2	chr1	168348030	168545308	+
ID903	ENCODE	HepG2	chr2	173497785	173600320	+
ID906	ENCODE	HepG2	chr1	178531982	178623773	+
ID908	ENCODE	HepG2	chr2	184070085	184427067	+
ID909	ENCODE	HepG2	chr2	184471504	184562929	+
ID913	ENCODE	HepG2	chr4	189523900	189575528	+
ID916	ENCODE	HepG2	chr1	210851298	210902239	+
ID917	ENCODE	HepG2	chr1	213662733	213815392	+
ID918	ENCODE	HepG2	chr2	215700225	215750853	+
ID919	ENCODE	HepG2	chr2	215772384	215846305	+
ID920	ENCODE	HepG2	chr1	219411675	219629518	+
ID921	ENCODE	HepG2	chr2	238022511	238085700	+
ID-1007	ENCODE	HUVEC	chr2	190988199	191061207	-	1			1
ID-1011	ENCODE	HUVEC	chr1	207427008	207495537	-	1			1
ID-1012	ENCODE	HUVEC	chr1	232664345	232766307	-	1			1
ID-849	ENCODE	HUVEC	chr3	4853733	4910480	-	1			1
ID-851	ENCODE	HUVEC	chr11	6548239	6612563	-				1		MER52A
ID-853	ENCODE	HUVEC	chr3	8829341	8910717	-	1			1
ID-859	ENCODE	HUVEC	chr9	14924476	14986809	-				1
ID-862	ENCODE	HUVEC	chr7	16035234	16126853	-				1
ID-863	ENCODE	HUVEC	chr21	16164080	16263001	-				1
ID-864	ENCODE	HUVEC	chr8	16141187	16606313	-				1
ID-875	ENCODE	HUVEC	chr21	33875574	33942233	-	1			1
ID-876	ENCODE	HUVEC	chr5	34056605	34150567	-				1
ID-877	ENCODE	HUVEC	chr5	34194387	34245293	-	1	LTR12E,MER110,MER110	LTR12E,MER110,MER110	1	LTR12E,MER110,MER110	LTR12E,MER110,MER110
ID-881	ENCODE	HUVEC	chr9	36401331	36487654	-	1			1
ID-884	ENCODE	HUVEC	chr13	38821095	38924498	-	1			1
ID-891	ENCODE	HUVEC	chr22	42611527	42667338	-	1			1
ID-894	ENCODE	HUVEC	chr19	45062969	45113505	-	1	LTR78	LTR78	1	LTR78	LTR78
ID-896	ENCODE	HUVEC	chr10	45674019	45731655	-				1
ID-897	ENCODE	HUVEC	chr12	47974974	48047200	-				1
ID-899	ENCODE	HUVEC	chr6	49136940	49294112	-				1
ID-902	ENCODE	HUVEC	chr2	51518919	51577350	-	1			1
ID-905	ENCODE	HUVEC	chr5	54140604	54206494	-				1
ID-906	ENCODE	HUVEC	chr14	54196261	54357537	-				1
ID-907	ENCODE	HUVEC	chr8	55306680	55367664	-	1			1
ID-909	ENCODE	HUVEC	chr4	56749204	56815376	-	1	HERV4_I-int,MER51D,MER51D	LTR61,HERV4_I-int,MER51D,MER51D	1	HERV4_I-int,HERV4_I-int,HERV4_I-int,MER51D,MER51D	HERV4_I-int,LTR7,HERV4_I-int,LTR61,HERV4_I-int,MER51D,MER51D
ID-911	ENCODE	HUVEC	chrX	57868117	57931280	-	1			1
ID-912	ENCODE	HUVEC	chr2	58068571	58125326	-	1			1
ID-915	ENCODE	HUVEC	chrX	62488420	62564533	-				1
ID-918	ENCODE	HUVEC	chr10	65232081	65282219	-	1			1
ID-921	ENCODE	HUVEC	chr14	66815976	66873395	-				1
ID-922	ENCODE	HUVEC	chr14	66907299	66961094	-				1
ID-924	ENCODE	HUVEC	chr2	67442505	67558770	-	1		HERVH-int	1		MLT1A0,LTR7,HERVH-int,HERVH-int,HERVH-int
ID-925	ENCODE	HUVEC	chr2	67572107	67625258	-	1			1
ID-927	ENCODE	HUVEC	chr14	69267053	69326443	-				1
ID-932	ENCODE	HUVEC	chr5	75919581	76013032	-	1			1
ID-933	ENCODE	HUVEC	chr6	77393718	78078895	-	1	LTR1,LTR1	LTR1,LTR1	1	LTR1,LTR1	LTR1,LTR1
ID-934	ENCODE	HUVEC	chr6	78434598	79315766	-	1			1
ID-936	ENCODE	HUVEC	chr12	79816482	79939081	-	1		HERVH-int	1		HERVH-int,HERVH-int
ID-937	ENCODE	HUVEC	chr3	80586553	80819574	-	1	LTR1,LTR1,MLT1I	LTR1,LTR1,MLT1I	1	LTR1,LTR1,MLT1I	LTR1,LTR1,MLT1I
ID-939	ENCODE	HUVEC	chr10	81526225	81586535	-	1			1
ID-941	ENCODE	HUVEC	chr6	85094762	85318808	-				1
ID-945	ENCODE	HUVEC	chr11	88896413	89051233	-	1			1
ID-946	ENCODE	HUVEC	chr8	90569841	90771096	-	1		LTR7C	1		LTR7C
ID-947	ENCODE	HUVEC	chr15	95497054	95562052	-				1
ID-952	ENCODE	HUVEC	chr9	99639286	99706372	-				1
ID-955	ENCODE	HUVEC	chr3	104227156	104628863	-	1			1
ID-957	ENCODE	HUVEC	chr8	106829010	107072748	-	1		LTR26	1		LTR26
ID-967	ENCODE	HUVEC	chr1	120778786	120838351	-	1			1
ID-968	ENCODE	HUVEC	chr4	121510293	121564340	-				1
ID-970	ENCODE	HUVEC	chr6	125050231	125124561	-				1
ID-972	ENCODE	HUVEC	chr9	125442450	125570297	-				1		MER11D
ID-974	ENCODE	HUVEC	chr11	125676089	125732248	-				1
ID-976	ENCODE	HUVEC	chr11	129063814	129149505	-	1			1
ID-977	ENCODE	HUVEC	chr4	132843329	132897343	-	1			1
ID-983	ENCODE	HUVEC	chr6	138948067	139014813	-	1			1
ID-984	ENCODE	HUVEC	chr2	139009654	139259268	-	1			1
ID-985	ENCODE	HUVEC	chr8	142266779	142318517	-				1
ID-989	ENCODE	HUVEC	chr4	152172360	152246952	-	1			1
ID-998	ENCODE	HUVEC	chr2	173370247	173421223	-	1			1		LTR85a,MER4A1
ID-847	ENCODE	HUVEC	chr9	2674082	2797641	-
ID-848	ENCODE	HUVEC	chr3	3734867	3823022	-
ID-850	ENCODE	HUVEC	chr4	5479091	5550691	-
ID-852	ENCODE	HUVEC	chr12	7435429	7503328	-
ID-854	ENCODE	HUVEC	chr6	9330557	9482656	-
ID-855	ENCODE	HUVEC	chrX	10853450	10981325	-
ID-856	ENCODE	HUVEC	chr4	12909652	12978383	-
ID-857	ENCODE	HUVEC	chr4	13064994	13123533	-
ID-858	ENCODE	HUVEC	chr4	13135204	13362845	-
ID-860	ENCODE	HUVEC	chr4	15490223	15595682	-
ID-861	ENCODE	HUVEC	chr7	15859755	15920761	-
ID-865	ENCODE	HUVEC	chr13	20219473	20276886	-
ID-866	ENCODE	HUVEC	chr2	20743928	20812272	-
ID-867	ENCODE	HUVEC	chr7	22610345	22715988	-
ID-868	ENCODE	HUVEC	chr2	23898544	23964323	-
ID-869	ENCODE	HUVEC	chr21	24283526	24343871	-
ID-870	ENCODE	HUVEC	chrX	27124899	27192323	-
ID-871	ENCODE	HUVEC	chr21	27201341	27252354	-
ID-872	ENCODE	HUVEC	chr8	30591226	30642164	-
ID-873	ENCODE	HUVEC	chr12	30721174	30781676	-
ID-874	ENCODE	HUVEC	chr2	32040611	32090870	-
ID-878	ENCODE	HUVEC	chr9	34988617	35047131	-
ID-879	ENCODE	HUVEC	chr1	35258926	35315335	-
ID-880	ENCODE	HUVEC	chr15	35378940	35659810	-
ID-882	ENCODE	HUVEC	chr13	38591633	38667988	-
ID-883	ENCODE	HUVEC	chr13	38720505	38811136	-
ID-885	ENCODE	HUVEC	chr14	39056229	39113937	-
ID-886	ENCODE	HUVEC	chr14	39152078	39218215	-
ID-887	ENCODE	HUVEC	chr15	39139383	39732600	-
ID-888	ENCODE	HUVEC	chr7	41660437	41718541	-
ID-889	ENCODE	HUVEC	chr12	42216798	42282879	-
ID-890	ENCODE	HUVEC	chrX	42539027	42589266	-
ID-892	ENCODE	HUVEC	chr4	43932712	44046523	-
ID-893	ENCODE	HUVEC	chr4	44099515	44153514	-
ID-895	ENCODE	HUVEC	chrX	45644721	45696746	-
ID-898	ENCODE	HUVEC	chr13	48446196	48506145	-
ID-900	ENCODE	HUVEC	chrX	50243998	50325608	-
ID-901	ENCODE	HUVEC	chr20	50601434	50691981	-
ID-903	ENCODE	HUVEC	chr18	51454389	51659787	-
ID-904	ENCODE	HUVEC	chr5	54048960	54131422	-
ID-908	ENCODE	HUVEC	chr2	55998130	56083562	-
ID-910	ENCODE	HUVEC	chr1	56837982	56958770	-
ID-913	ENCODE	HUVEC	chr18	58874045	58925186	-
ID-914	ENCODE	HUVEC	chr18	59061511	59138652	-
ID-916	ENCODE	HUVEC	chrX	62571708	62643029	-
ID-917	ENCODE	HUVEC	chr16	63484723	63544463	-
ID-919	ENCODE	HUVEC	chr1	65468490	65520126	-
ID-920	ENCODE	HUVEC	chr9	66781098	66863343	-
ID-923	ENCODE	HUVEC	chr3	67316654	67410514	-
ID-926	ENCODE	HUVEC	chr2	67945360	68034847	-
ID-928	ENCODE	HUVEC	chr9	69798225	69865912	-
ID-929	ENCODE	HUVEC	chr9	69943852	70010542	-
ID-930	ENCODE	HUVEC	chr6	71976735	72084675	-
ID-931	ENCODE	HUVEC	chr16	72289950	72572004	-
ID-935	ENCODE	HUVEC	chr1	79577897	79654209	-
ID-938	ENCODE	HUVEC	chr10	81406336	81473300	-
ID-940	ENCODE	HUVEC	chr5	82286967	82342502	-
ID-942	ENCODE	HUVEC	chr1	86053250	86114119	-
ID-943	ENCODE	HUVEC	chr7	86437878	86500722	-
ID-944	ENCODE	HUVEC	chr11	87929657	88026458	-
ID-948	ENCODE	HUVEC	chr15	95742380	95819940	-
ID-949	ENCODE	HUVEC	chr15	96669213	96738433	-
ID-950	ENCODE	HUVEC	chr5	98132040	98188874	-
ID-951	ENCODE	HUVEC	chr1	98387397	98439668	-
ID-953	ENCODE	HUVEC	chr7	102390340	102453156	-
ID-954	ENCODE	HUVEC	chr11	103419995	103497046	-
ID-956	ENCODE	HUVEC	chr6	105094900	105168773	-
ID-958	ENCODE	HUVEC	chr11	107139253	107190852	-
ID-959	ENCODE	HUVEC	chr8	110079755	110228111	-
ID-960	ENCODE	HUVEC	chr3	110548248	110601558	-
ID-961	ENCODE	HUVEC	chr9	111405527	111494972	-
ID-962	ENCODE	HUVEC	chr4	114739758	114815198	-
ID-963	ENCODE	HUVEC	chr7	115968761	116068476	-
ID-964	ENCODE	HUVEC	chr6	118662603	118764669	-
ID-965	ENCODE	HUVEC	chr8	118674583	118800216	-
ID-966	ENCODE	HUVEC	chr3	120221242	120294832	-
ID-969	ENCODE	HUVEC	chr6	124938043	124994621	-
ID-971	ENCODE	HUVEC	chr4	125364653	125420045	-
ID-973	ENCODE	HUVEC	chr4	125489186	125580230	-
ID-975	ENCODE	HUVEC	chrX	128253363	128570468	-
ID-978	ENCODE	HUVEC	chr4	133755734	133821114	-
ID-979	ENCODE	HUVEC	chr4	133871210	134010374	-
ID-980	ENCODE	HUVEC	chr3	137725936	137780757	-
ID-981	ENCODE	HUVEC	chr2	138826933	138910263	-
ID-982	ENCODE	HUVEC	chrX	138918262	138985742	-
ID-986	ENCODE	HUVEC	chr5	144692915	145120118	-
ID-987	ENCODE	HUVEC	chr4	145819186	145915070	-
ID-988	ENCODE	HUVEC	chr6	151126755	151178736	-
ID-990	ENCODE	HUVEC	chr2	158501920	158569690	-
ID-991	ENCODE	HUVEC	chr4	158665839	158719915	-
ID-992	ENCODE	HUVEC	chr4	158778126	158851033	-
ID-993	ENCODE	HUVEC	chr4	158877192	158983445	-
ID-994	ENCODE	HUVEC	chr2	166657633	166712370	-
ID-995	ENCODE	HUVEC	chr4	169081129	169135014	-
ID-996	ENCODE	HUVEC	chr1	172775789	172926315	-
ID-997	ENCODE	HUVEC	chr1	173076484	173144606	-
ID-999	ENCODE	HUVEC	chr1	175844770	175902789	-
ID-1000	ENCODE	HUVEC	chr2	175871175	175925044	-
ID-1001	ENCODE	HUVEC	chr3	178587563	178655271	-
ID-1002	ENCODE	HUVEC	chr2	186641705	187323396	-
ID-1003	ENCODE	HUVEC	chr2	190054410	190112589	-
ID-1004	ENCODE	HUVEC	chr4	190091403	190154044	-
ID-1005	ENCODE	HUVEC	chr2	190142288	190220644	-
ID-1006	ENCODE	HUVEC	chr4	190194249	190273554	-
ID-1008	ENCODE	HUVEC	chr1	192896739	192962418	-
ID-1009	ENCODE	HUVEC	chr1	199371244	199523514	-
ID-1010	ENCODE	HUVEC	chr1	199558838	199624641	-
ID1005	ENCODE	HUVEC	chr1	72748874	72917251	+	1			1
ID1007	ENCODE	HUVEC	chr2	74212105	74262202	+	1			1	MLT1I	MLT1I
ID1011	ENCODE	HUVEC	chr12	76653604	76720488	+	1	MLT1A0	LTR54B,LTR54B,MLT1A0	1	MLT1A0	LTR54B,MLT1A0,MER21C
ID1013	ENCODE	HUVEC	chr10	77191370	77511778	+	1			1	MLT1A0	MLT1A0
ID1015	ENCODE	HUVEC	chr6	78171614	78240673	+	1			1
ID1017	ENCODE	HUVEC	chr6	80246478	80339833	+	1			1
ID1020	ENCODE	HUVEC	chr16	85203106	85313051	+	1			1
ID1021	ENCODE	HUVEC	chr16	85460393	85644881	+				1
ID1022	ENCODE	HUVEC	chr9	85840395	85909994	+	1			1
ID1024	ENCODE	HUVEC	chr11	87053601	87124831	+				1
ID1025	ENCODE	HUVEC	chr3	88107801	88187725	+	1			1		MLT1J
ID1026	ENCODE	HUVEC	chr8	89340005	89391317	+	1			1
ID1027	ENCODE	HUVEC	chrX	89713484	89787827	+	1	MLT1L	LTR4,LTR35B,PABL_B,PABL_B,LTR35B,MLT1L,MLT1E,MER21A	1	MLT1L	LTR4,LTR35B,PABL_B,PABL_B,LTR35B,MLT1L,MLT1E,MER21A
ID1028	ENCODE	HUVEC	chr11	89984389	90133463	+	1	MSTA	MSTA	1	MSTA,MER51E	MSTA,MER51E
ID1029	ENCODE	HUVEC	chr1	90187834	90248762	+				1
ID1031	ENCODE	HUVEC	chr5	90765051	90981411	+				1
ID1033	ENCODE	HUVEC	chr5	95297128	95383554	+	1			1
ID1034	ENCODE	HUVEC	chr15	95399084	95528664	+	1			1
ID1038	ENCODE	HUVEC	chr15	95869054	95969036	+	1			1
ID1039	ENCODE	HUVEC	chr5	95898626	95981281	+				1
ID1040	ENCODE	HUVEC	chr5	96517831	96585938	+	1			1
ID1042	ENCODE	HUVEC	chr12	96829938	96880694	+	1			1
ID1045	ENCODE	HUVEC	chr1	98518731	98960110	+	1			1
ID1047	ENCODE	HUVEC	chr5	102090752	102199755	+	1			1
ID1053	ENCODE	HUVEC	chr4	114880587	115023972	+	1			1
ID1064	ENCODE	HUVEC	chr7	128170810	128276758	+	1			1
ID1066	ENCODE	HUVEC	chr2	134885857	134966711	+	1			1
ID1067	ENCODE	HUVEC	chr4	142254664	142454994	+	1		LTR12C,LTR12C	1	LOR1-int	LTR12C,LTR12C,LOR1-int
ID1069	ENCODE	HUVEC	chr6	143858158	143928000	+	1			1	MER34C2,MER34C2	MER34C2,MER34C2
ID1074	ENCODE	HUVEC	chr2	150443615	150628008	+	1			1
ID1075	ENCODE	HUVEC	chr1	152161597	152228689	+	1			1
ID1077	ENCODE	HUVEC	chrX	154841913	154997241	+	1			1
ID1081	ENCODE	HUVEC	chr4	174298803	174401077	+	1			1	MER65C	MER65C
ID1083	ENCODE	HUVEC	chr2	177501960	177563472	+	1			1
ID1086	ENCODE	HUVEC	chr2	187867942	188057419	+	1			1
ID1089	ENCODE	HUVEC	chr2	192713258	192934107	+	1			1		MLT1H
ID1091	ENCODE	HUVEC	chr1	201505393	201614385	+	1			1
ID1093	ENCODE	HUVEC	chr2	207677092	207752840	+	1		HERVH-int,HERVH-int,LTR7	1		HERVH-int,HERVH-int,HERVH-int,HERVH-int,LTR7
ID1095	ENCODE	HUVEC	chr2	237074406	237138525	+	1			1
ID923	ENCODE	HUVEC	chr4	2538320	2596440	+	1			1
ID926	ENCODE	HUVEC	chr9	3526096	3641292	+	1	MSTA	MSTA	1	MSTA	MSTA
ID928	ENCODE	HUVEC	chr18	6729286	6787239	+	1			1
ID930	ENCODE	HUVEC	chr2	7317688	7390409	+				1
ID931	ENCODE	HUVEC	chrX	7895446	8011506	+	1			1
ID934	ENCODE	HUVEC	chr12	9282065	9392254	+				1	MER52C	MER52C
ID937	ENCODE	HUVEC	chr20	10654951	10730588	+	1			1
ID938	ENCODE	HUVEC	chr20	10756791	10807424	+				1		LTR16C
ID939	ENCODE	HUVEC	chr10	10838536	11032191	+	1			1
ID940	ENCODE	HUVEC	chr12	11326558	11505046	+	1			1
ID945	ENCODE	HUVEC	chr12	13071069	13132080	+				1
ID952	ENCODE	HUVEC	chr2	18478940	18750522	+	1			1
ID953	ENCODE	HUVEC	chrX	19002330	19064156	+	1	LTR5B	LTR5B	1	LTR5B	LTR5B
ID956	ENCODE	HUVEC	chr16	20685728	20774568	+	1	LTR15,HERV15-int,HERV15-int	LTR15,HERV15-int,HERV15-int	1	LTR15,HERV15-int,HERV15-int,HERV15-int,HERV15-int,HERV15-int,HERV15-int	LTR15,HERV15-int,HERV15-int,HERV15-int,HERV15-int,HERV15-int,HERV15-int
ID959	ENCODE	HUVEC	chr2	24714118	24775091	+	1			1		LTR65
ID960	ENCODE	HUVEC	chr22	25348629	25422284	+	1			1
ID961	ENCODE	HUVEC	chr20	25676371	25736159	+	1	MER4D0	MER4D0	1	MER4D0,MER4D0,MER4D0	MER4D0,MER4D0,MER4D0
ID962	ENCODE	HUVEC	chr4	25862391	25914441	+	1			1
ID966	ENCODE	HUVEC	chr8	28480236	28557763	+	1			1	MLT1B	MLT1B
ID969	ENCODE	HUVEC	chr16	29130346	29208138	+				1
ID970	ENCODE	HUVEC	chr12	29532457	29637576	+	1			1
ID971	ENCODE	HUVEC	chr21	30753102	30965410	+				1
ID972	ENCODE	HUVEC	chr12	32551613	32632486	+	1			1
ID973	ENCODE	HUVEC	chr11	33397582	33561971	+	1			1
ID976	ENCODE	HUVEC	chr3	34261238	34684103	+				1		LTR16C
ID978	ENCODE	HUVEC	chr21	37801148	37930465	+	1			1	MLT1C,MLT1C	MLT1C,MLT1C
[truncated: 1,960 more rows]
[truncated: 6 more columns]

## Sheet: Non_overlapping_human_vlincRNAs
								Active promoters			All promoters
ID	Source	Tissue	Chr.	Start_HG19	End_HG19	Strand	Length	Active promoters	LTR strand specific	LTR NON strand specific	All promoters	LTR strand specific	LTR NON strand specific
ID-10	ENCODE	K562, HepG2, HelaS3,GM12878,NHEK,HUVEC,H1-Esc	chrX	17993860	18122850	-	128990	1			1
ID100	ENCODE	K562, HepG2, HelaS3,GM12878,NHEK,HUVEC,H1-Esc	chr12	76653604	76720488	+	66884	1	MLT1A0	LTR54B,LTR54B,MLT1A0	1	MLT1A0	LTR54B,MLT1A0,MER21C
ID-100	ENCODE	K562, HepG2, HelaS3,GM12878,NHEK,HUVEC,H1-Esc	chr12	68730021	68845604	-	115583				1	MLT2F,MLT1E3,MLT1E3,MLT2F	MLT2F,MLT1E3,MLT1E3,MLT2F
ID101	ENCODE	K562, HepG2, HelaS3,GM12878,NHEK,HUVEC,H1-Esc	chr12	77718626	77799646	+	81020	1			1
ID103	ENCODE	K562, HepG2, HelaS3,GM12878,NHEK,HUVEC,H1-Esc	chr12	81171282	81287536	+	116254	1			1	MER57B1	MER57B1
ID105	ENCODE	K562, HepG2, HelaS3,GM12878,NHEK,HUVEC,H1-Esc	chr12	85711584	85770813	+	59229				1
ID-106	ENCODE	K562, HepG2, HelaS3,GM12878,NHEK,HUVEC,H1-Esc	chr12	81098493	81183646	-	85153				1	LTR7	LTR7
ID-107	ENCODE	K562, HepG2, HelaS3,GM12878,NHEK,HUVEC,H1-Esc	chr12	90050012	90103414	-	53402	1			1
ID108	ENCODE	K562, HepG2, HelaS3,GM12878,NHEK,HUVEC,H1-Esc	chr12	92073419	92290977	+	217558	1		MLT1J	1		MLT1J
ID-108	ENCODE	K562, HepG2, HelaS3,GM12878,NHEK,HUVEC,H1-Esc	chr12	90301634	90354095	-	52461				1
ID109	ENCODE	K562, HepG2, HelaS3,GM12878,NHEK,HUVEC,H1-Esc	chr12	95944715	96003701	+	58986	1			1
ID-109	ENCODE	K562, HepG2, HelaS3,GM12878,NHEK,HUVEC,H1-Esc	chr12	91612274	92029147	-	416873	1		LTR12C	1		MLT1I,LTR12C,MSTA
ID11	ENCODE	K562, HepG2, HelaS3,GM12878,NHEK,HUVEC,H1-Esc	chrX	19002330	19064156	+	61826	1	LTR5B	LTR5B	1	LTR5B	LTR5B
ID111	ENCODE	K562, HepG2, HelaS3,GM12878,NHEK,HUVEC,H1-Esc	chr12	96829938	96880694	+	50756	1			1
ID-111	ENCODE	K562, HepG2, HelaS3,GM12878,NHEK,HUVEC,H1-Esc	chr12	92618305	92709961	-	91656				1
ID-112	ENCODE	K562, HepG2, HelaS3,GM12878,NHEK,HUVEC,H1-Esc	chr12	95044509	95268537	-	224028	1	MLT1A0	MLT1A0	1	MLT1A0	MLT1A0
ID114	ENCODE	K562, HepG2, HelaS3,GM12878,NHEK,HUVEC,H1-Esc	chr12	102318914	102511224	+	192310				1		MLT1K
ID-114	ENCODE	K562, HepG2, HelaS3,GM12878,NHEK,HUVEC,H1-Esc	chr12	105643291	105721045	-	77754	1			1	MER65A	MER65A,MLT1L,MLT1L
ID-118	ENCODE	K562, HepG2, HelaS3,GM12878,NHEK,HUVEC,H1-Esc	chr11	3491834	3604943	-	113109				1
ID119	ENCODE	K562, HepG2, HelaS3,GM12878,NHEK,HUVEC,H1-Esc	chr12	115345784	115416075	+	70291				1
ID120	ENCODE	K562, HepG2, HelaS3,GM12878,NHEK,HUVEC,H1-Esc	chr12	125670090	125807925	+	137835				1
ID-120	ENCODE	K562, HepG2, HelaS3,GM12878,NHEK,HUVEC,H1-Esc	chr11	6548239	6612563	-	64324				1		MER52A
ID122	ENCODE	K562, HepG2, HelaS3,GM12878,NHEK,HUVEC,H1-Esc	chr12	127544639	127607977	+	63338	1	LTR1	LTR1	1	LTR1	LTR1
ID-123	ENCODE	K562, HepG2, HelaS3,GM12878,NHEK,HUVEC,H1-Esc	chr11	11711811	11833116	-	121305				1		MLT1B
ID124	ENCODE	K562, HepG2, HelaS3,GM12878,NHEK,HUVEC,H1-Esc	chr11	15572828	15624030	+	51202				1
ID125	ENCODE	K562, HepG2, HelaS3,GM12878,NHEK,HUVEC,H1-Esc	chr11	22550145	22603786	+	53641	1			1
ID126	ENCODE	K562, HepG2, HelaS3,GM12878,NHEK,HUVEC,H1-Esc	chr11	22846039	23197790	+	351751	1			1
ID-129	ENCODE	K562, HepG2, HelaS3,GM12878,NHEK,HUVEC,H1-Esc	chr11	35042262	35095520	-	53258	1			1
ID-13	ENCODE	K562, HepG2, HelaS3,GM12878,NHEK,HUVEC,H1-Esc	chrX	23148404	23680356	-	531952	1			1
ID131	ENCODE	K562, HepG2, HelaS3,GM12878,NHEK,HUVEC,H1-Esc	chr11	33394365	33561971	+	167606	1			1
ID-131	ENCODE	K562, HepG2, HelaS3,GM12878,NHEK,HUVEC,H1-Esc	chr11	38100783	38358769	-	257986	1			1
ID132	ENCODE	K562, HepG2, HelaS3,GM12878,NHEK,HUVEC,H1-Esc	chr11	34710292	34905185	+	194893	1			1
ID-132	ENCODE	K562, HepG2, HelaS3,GM12878,NHEK,HUVEC,H1-Esc	chr11	67672307	67723496	-	51189				1
ID-133	ENCODE	K562, HepG2, HelaS3,GM12878,NHEK,HUVEC,H1-Esc	chr11	79654581	79794703	-	140122	1			1
ID134	ENCODE	K562, HepG2, HelaS3,GM12878,NHEK,HUVEC,H1-Esc	chr11	41482210	41560310	+	78100				1
ID135	ENCODE	K562, HepG2, HelaS3,GM12878,NHEK,HUVEC,H1-Esc	chr11	59584417	59709711	+	125294				1		MER4A1,MER4-int,LTR49,MER4-int
ID137	ENCODE	K562, HepG2, HelaS3,GM12878,NHEK,HUVEC,H1-Esc	chr11	68897946	68950105	+	52159				1
ID-137	ENCODE	K562, HepG2, HelaS3,GM12878,NHEK,HUVEC,H1-Esc	chr11	88896413	89051233	-	154820	1			1
ID-140	ENCODE	K562, HepG2, HelaS3,GM12878,NHEK,HUVEC,H1-Esc	chr11	96178521	96240145	-	61624	1		LTR46-int,LTR46-int,LTR46,LTR46	1		LTR46-int,LTR46-int,LTR46,LTR46
ID141	ENCODE	K562, HepG2, HelaS3,GM12878,NHEK,HUVEC,H1-Esc	chr11	85823184	85888992	+	65808	1			1
ID142	ENCODE	K562, HepG2, HelaS3,GM12878,NHEK,HUVEC,H1-Esc	chr11	87053572	87198075	+	144503				1
ID143	ENCODE	K562, HepG2, HelaS3,GM12878,NHEK,HUVEC,H1-Esc	chr11	88070993	88157304	+	86311	1			1		MER21A
ID-143	ENCODE	K562, HepG2, HelaS3,GM12878,NHEK,HUVEC,H1-Esc	chr11	105015152	105387226	-	372074	1			1
ID146	ENCODE	K562, HepG2, HelaS3,GM12878,NHEK,HUVEC,H1-Esc	chr11	89973817	90222884	+	249067	1			1		LTR16A
ID-146	ENCODE	K562, HepG2, HelaS3,GM12878,NHEK,HUVEC,H1-Esc	chr11	116444045	116538189	-	94144	1			1
ID-147	ENCODE	K562, HepG2, HelaS3,GM12878,NHEK,HUVEC,H1-Esc	chr11	117805531	117857740	-	52209	1			1		LTR47A
ID148	ENCODE	K562, HepG2, HelaS3,GM12878,NHEK,HUVEC,H1-Esc	chr11	91955962	92084495	+	128533	1			1
ID-148	ENCODE	K562, HepG2, HelaS3,GM12878,NHEK,HUVEC,H1-Esc	chr11	122238483	122293558	-	55075				1
ID149	ENCODE	K562, HepG2, HelaS3,GM12878,NHEK,HUVEC,H1-Esc	chr11	93967130	94020285	+	53155				1
ID-149	ENCODE	K562, HepG2, HelaS3,GM12878,NHEK,HUVEC,H1-Esc	chr11	125676089	125732248	-	56159				1
ID-150	ENCODE	K562, HepG2, HelaS3,GM12878,NHEK,HUVEC,H1-Esc	chr11	129062168	129150395	-	88227	1			1
ID-151	ENCODE	K562, HepG2, HelaS3,GM12878,NHEK,HUVEC,H1-Esc	chr11	129450860	129685705	-	234845	1			1	LTR12D,LTR12D	LTR12D,LTR12D
ID152	ENCODE	K562, HepG2, HelaS3,GM12878,NHEK,HUVEC,H1-Esc	chr11	112140945	112255665	+	114720				1
ID154	ENCODE	K562, HepG2, HelaS3,GM12878,NHEK,HUVEC,H1-Esc	chr11	119599920	119710583	+	110663	1			1
ID155	ENCODE	K562, HepG2, HelaS3,GM12878,NHEK,HUVEC,H1-Esc	chr11	123228122	123394242	+	166120	1			1
ID-155	ENCODE	K562, HepG2, HelaS3,GM12878,NHEK,HUVEC,H1-Esc	chr10	21475624	21582230	-	106606	1			1
ID-157	ENCODE	K562, HepG2, HelaS3,GM12878,NHEK,HUVEC,H1-Esc	chr10	44812274	44863532	-	51258	1			1
ID-158	ENCODE	K562, HepG2, HelaS3,GM12878,NHEK,HUVEC,H1-Esc	chr10	45674019	45731655	-	57636				1
ID16	ENCODE	K562, HepG2, HelaS3,GM12878,NHEK,HUVEC,H1-Esc	chrX	43170984	43255797	+	84813				1
ID160	ENCODE	K562, HepG2, HelaS3,GM12878,NHEK,HUVEC,H1-Esc	chr10	10838536	11032191	+	193655	1			1
ID-160	ENCODE	K562, HepG2, HelaS3,GM12878,NHEK,HUVEC,H1-Esc	chr10	54257396	54493818	-	236422				1
ID-163	ENCODE	K562, HepG2, HelaS3,GM12878,NHEK,HUVEC,H1-Esc	chr10	58852559	58982530	-	129971	1	MER54B	MER54B	1	MER54B	MER54B
ID164	ENCODE	K562, HepG2, HelaS3,GM12878,NHEK,HUVEC,H1-Esc	chr10	33269665	33416339	+	146674	1	MLT1L	MLT1L	1	MLT1L,MLT1L	MLT1L,MLT1L
ID166	ENCODE	K562, HepG2, HelaS3,GM12878,NHEK,HUVEC,H1-Esc	chr10	54081616	54361301	+	279685	1			1
ID-167	ENCODE	K562, HepG2, HelaS3,GM12878,NHEK,HUVEC,H1-Esc	chr10	63454472	63590786	-	136314				1
ID168	ENCODE	K562, HepG2, HelaS3,GM12878,NHEK,HUVEC,H1-Esc	chr10	67330235	67588352	+	258117	1	MER61A,MER61-int	MER61A,MER61-int	1	MER61A,MER61-int,MER61-int	MER61A,MER61-int,MER61-int
ID-168	ENCODE	K562, HepG2, HelaS3,GM12878,NHEK,HUVEC,H1-Esc	chr10	64511517	64565791	-	54274	1			1
ID169	ENCODE	K562, HepG2, HelaS3,GM12878,NHEK,HUVEC,H1-Esc	chr10	77188338	77542109	+	353771	1			1	MLT1A0	MLT1A0
ID-169	ENCODE	K562, HepG2, HelaS3,GM12878,NHEK,HUVEC,H1-Esc	chr10	65226607	65282226	-	55619	1			1
ID-17	ENCODE	K562, HepG2, HelaS3,GM12878,NHEK,HUVEC,H1-Esc	chrX	45608649	45705937	-	97288	1			1
ID-170	ENCODE	K562, HepG2, HelaS3,GM12878,NHEK,HUVEC,H1-Esc	chr10	67446103	67651698	-	205595	1			1		MER4A1,MER4A1
ID-172	ENCODE	K562, HepG2, HelaS3,GM12878,NHEK,HUVEC,H1-Esc	chr10	81402221	81586561	-	184340	1			1
ID-173	ENCODE	K562, HepG2, HelaS3,GM12878,NHEK,HUVEC,H1-Esc	chr10	96876264	96985470	-	109206	1			1
ID-174	ENCODE	K562, HepG2, HelaS3,GM12878,NHEK,HUVEC,H1-Esc	chr10	107564766	107729897	-	165131				1
ID175	ENCODE	K562, HepG2, HelaS3,GM12878,NHEK,HUVEC,H1-Esc	chr10	110358973	110454234	+	95261	1	HERVH-int	HERVH-int,MER21C	1	LTR22B,LTR7B,HERVH-int,HERVH-int,LTR7	LTR22B,LTR7B,HERVH-int,HERVH-int,LTR7,MER21C
ID-175	ENCODE	K562, HepG2, HelaS3,GM12878,NHEK,HUVEC,H1-Esc	chr10	109116771	109198315	-	81544				1
ID-176	ENCODE	K562, HepG2, HelaS3,GM12878,NHEK,HUVEC,H1-Esc	chr10	109256251	110360350	-	1104099	1	MER21C	HERVH-int,MER21C	1	MER21C	LTR22B,LTR7B,HERVH-int,HERVH-int,LTR7,MER21C
ID-178	ENCODE	K562, HepG2, HelaS3,GM12878,NHEK,HUVEC,H1-Esc	chr10	113578844	113826207	-	247363				1
ID-179	ENCODE	K562, HepG2, HelaS3,GM12878,NHEK,HUVEC,H1-Esc	chr10	126567796	126641471	-	73675				1
ID18	ENCODE	K562, HepG2, HelaS3,GM12878,NHEK,HUVEC,H1-Esc	chrX	55932066	56250046	+	317980	1			1
ID180	ENCODE	K562, HepG2, HelaS3,GM12878,NHEK,HUVEC,H1-Esc	chr10	131992798	132093926	+	101128	1			1
ID-180	ENCODE	K562, HepG2, HelaS3,GM12878,NHEK,HUVEC,H1-Esc	chr17	6777758	6843821	-	66063	1	MER51A,HERV4_I-int,HERV4_I-int,HERV4_I-int,HERV4_I-int,MER51A	MER51A,HERV4_I-int,HERV4_I-int,HERV4_I-int,HERV4_I-int,MER51A	1	MER51A,MER51A,HERV4_I-int,HERV4_I-int,HERV4_I-int,HERV4_I-int,HERV4_I-int,MER51A	MER51A,MER51A,HERV4_I-int,HERV4_I-int,HERV4_I-int,HERV4_I-int,HERV4_I-int,MER51A
ID182	ENCODE	K562, HepG2, HelaS3,GM12878,NHEK,HUVEC,H1-Esc	chr17	14274272	14651453	+	377181	1		LTR16C	1		LTR16C
ID-183	ENCODE	K562, HepG2, HelaS3,GM12878,NHEK,HUVEC,H1-Esc	chr17	41383911	41438728	-	54817	1	PRIMA41-int,MER41C	PRIMA41-int,MER41C	1	PRIMA41-int,MER41C	LTR18B,PRIMA41-int,MER41C,LTR52
ID184	ENCODE	K562, HepG2, HelaS3,GM12878,NHEK,HUVEC,H1-Esc	chr17	25415450	25488185	+	72735	1	HERV35I-int	HERV35I-int	1	HERV35I-int	HERV35I-int
ID187	ENCODE	K562, HepG2, HelaS3,GM12878,NHEK,HUVEC,H1-Esc	chr17	41621735	41702623	+	80888	1			1
ID-187	ENCODE	K562, HepG2, HelaS3,GM12878,NHEK,HUVEC,H1-Esc	chr17	67960662	68125237	-	164575	1	MER48	MER48	1	MER41C,MER48	MER41C,MER48
ID19	ENCODE	K562, HepG2, HelaS3,GM12878,NHEK,HUVEC,H1-Esc	chrX	57163240	57312392	+	149152	1			1
ID-19	ENCODE	K562, HepG2, HelaS3,GM12878,NHEK,HUVEC,H1-Esc	chrX	57868117	57931280	-	63163	1			1
ID190	ENCODE	K562, HepG2, HelaS3,GM12878,NHEK,HUVEC,H1-Esc	chr17	53864728	53931735	+	67007				1
ID-190	ENCODE	K562, HepG2, HelaS3,GM12878,NHEK,HUVEC,H1-Esc	chr17	69025495	69078720	-	53225				1		LTR9
ID191	ENCODE	K562, HepG2, HelaS3,GM12878,NHEK,HUVEC,H1-Esc	chr17	66593409	66650430	+	57021	1			1
ID-194	ENCODE	K562, HepG2, HelaS3,GM12878,NHEK,HUVEC,H1-Esc	chr16	7866741	8163259	-	296518	1	MER51A,LTR9	MER51A,LTR9,MER41C,LTR8	1	MER51A,LTR9	MER51A,LTR9,MER41C,LTR8
ID195	ENCODE	K562, HepG2, HelaS3,GM12878,NHEK,HUVEC,H1-Esc	chr16	9770965	9909077	+	138112	1		HERVH-int,HERVH-int	1		HERVH-int,LTR7
ID196	ENCODE	K562, HepG2, HelaS3,GM12878,NHEK,HUVEC,H1-Esc	chr16	13451481	13555360	+	103879	1		HERVH-int,HERVH-int,LTR7	1		HERVH-int,HERVH-int,LTR7
ID198	ENCODE	K562, HepG2, HelaS3,GM12878,NHEK,HUVEC,H1-Esc	chr16	16827077	16935024	+	107947				1	MLT1B	MLT1B
ID-198	ENCODE	K562, HepG2, HelaS3,GM12878,NHEK,HUVEC,H1-Esc	chr16	60496707	60557105	-	60398	1			1
ID199	ENCODE	K562, HepG2, HelaS3,GM12878,NHEK,HUVEC,H1-Esc	chr16	20685401	20774568	+	89167	1	LTR15,HERV15-int,HERV15-int	LTR15,HERV15-int,HERV15-int	1	LTR15,HERV15-int,HERV15-int,HERV15-int,HERV15-int,HERV15-int,HERV15-int	LTR15,HERV15-int,HERV15-int,HERV15-int,HERV15-int,HERV15-int,HERV15-int
ID20	ENCODE	K562, HepG2, HelaS3,GM12878,NHEK,HUVEC,H1-Esc	chrX	62469122	62524328	+	55206				1
ID200	ENCODE	K562, HepG2, HelaS3,GM12878,NHEK,HUVEC,H1-Esc	chr16	29130346	29208138	+	77792				1
ID201	ENCODE	K562, HepG2, HelaS3,GM12878,NHEK,HUVEC,H1-Esc	chr16	33403643	33454086	+	50443				1		LTR6A
ID-201	ENCODE	K562, HepG2, HelaS3,GM12878,NHEK,HUVEC,H1-Esc	chr16	72209445	72698903	-	489458	1			1
ID203	ENCODE	K562, HepG2, HelaS3,GM12878,NHEK,HUVEC,H1-Esc	chr16	76090747	76176888	+	86141				1
ID-205	ENCODE	K562, HepG2, HelaS3,GM12878,NHEK,HUVEC,H1-Esc	chr16	80177967	80299707	-	121740				1
ID-206	ENCODE	K562, HepG2, HelaS3,GM12878,NHEK,HUVEC,H1-Esc	chr15	34695658	34807128	-	111470	1			1
ID207	ENCODE	K562, HepG2, HelaS3,GM12878,NHEK,HUVEC,H1-Esc	chr16	85202466	85315558	+	113092	1			1
ID208	ENCODE	K562, HepG2, HelaS3,GM12878,NHEK,HUVEC,H1-Esc	chr16	85446274	85644951	+	198677				1
ID209	ENCODE	K562, HepG2, HelaS3,GM12878,NHEK,HUVEC,H1-Esc	chr15	23959218	24040038	+	80820	1			1
ID-209	ENCODE	K562, HepG2, HelaS3,GM12878,NHEK,HUVEC,H1-Esc	chr15	45116920	45175685	-	58765	1	HUERS-P1-int,HUERS-P1-int	HUERS-P1-int,HUERS-P1-int	1	HUERS-P1-int,HUERS-P1-int	HUERS-P1-int,HUERS-P1-int
ID21	ENCODE	K562, HepG2, HelaS3,GM12878,NHEK,HUVEC,H1-Esc	chrX	64254665	64669198	+	414533	1			1
ID-212	ENCODE	K562, HepG2, HelaS3,GM12878,NHEK,HUVEC,H1-Esc	chr15	50412150	50476107	-	63957	1			1
ID-213	ENCODE	K562, HepG2, HelaS3,GM12878,NHEK,HUVEC,H1-Esc	chr15	54215812	54269231	-	53419				1
ID-215	ENCODE	K562, HepG2, HelaS3,GM12878,NHEK,HUVEC,H1-Esc	chr15	58571738	58625402	-	53664	1			1
ID-216	ENCODE	K562, HepG2, HelaS3,GM12878,NHEK,HUVEC,H1-Esc	chr15	67269337	67352002	-	82665	1			1
ID-218	ENCODE	K562, HepG2, HelaS3,GM12878,NHEK,HUVEC,H1-Esc	chr15	81918211	82288214	-	370003				1
ID219	ENCODE	K562, HepG2, HelaS3,GM12878,NHEK,HUVEC,H1-Esc	chr15	56306567	56492461	+	185894				1	MER34C2,MLT2A2	MER34C2,MLT2A2
ID-219	ENCODE	K562, HepG2, HelaS3,GM12878,NHEK,HUVEC,H1-Esc	chr15	87781473	88247504	-	466031	1	THE1A	THE1A	1	THE1A	THE1A
ID-22	ENCODE	K562, HepG2, HelaS3,GM12878,NHEK,HUVEC,H1-Esc	chrX	62488420	62565546	-	77126	1			1
ID220	ENCODE	K562, HepG2, HelaS3,GM12878,NHEK,HUVEC,H1-Esc	chr15	56536079	56588552	+	52473	1			1
ID221	ENCODE	K562, HepG2, HelaS3,GM12878,NHEK,HUVEC,H1-Esc	chr15	62682281	62867346	+	185065	1			1
ID-221	ENCODE	K562, HepG2, HelaS3,GM12878,NHEK,HUVEC,H1-Esc	chr15	95497054	95562052	-	64998				1
ID-223	ENCODE	K562, HepG2, HelaS3,GM12878,NHEK,HUVEC,H1-Esc	chr15	96093441	96181512	-	88071	1			1
ID225	ENCODE	K562, HepG2, HelaS3,GM12878,NHEK,HUVEC,H1-Esc	chr15	92044497	92271280	+	226783				1
ID226	ENCODE	K562, HepG2, HelaS3,GM12878,NHEK,HUVEC,H1-Esc	chr15	95398658	95743844	+	345186	1			1
ID227	ENCODE	K562, HepG2, HelaS3,GM12878,NHEK,HUVEC,H1-Esc	chr15	95869054	95969077	+	100023	1			1
ID228	ENCODE	K562, HepG2, HelaS3,GM12878,NHEK,HUVEC,H1-Esc	chr15	96181545	96407474	+	225929	1			1
ID-228	ENCODE	K562, HepG2, HelaS3,GM12878,NHEK,HUVEC,H1-Esc	chr15	102072462	102172112	-	99650				1	THE1C	THE1C
ID230	ENCODE	K562, HepG2, HelaS3,GM12878,NHEK,HUVEC,H1-Esc	chr15	96884419	96937753	+	53334	1			1
ID-230	ENCODE	K562, HepG2, HelaS3,GM12878,NHEK,HUVEC,H1-Esc	chr14	22620914	22844220	-	223306				1
ID231	ENCODE	K562, HepG2, HelaS3,GM12878,NHEK,HUVEC,H1-Esc	chr15	97034987	97219115	+	184128				1		LTR12C,MamRep1527
ID-231	ENCODE	K562, HepG2, HelaS3,GM12878,NHEK,HUVEC,H1-Esc	chr14	28143528	28315237	-	171709	1		LTR12C	1		LTR12C
ID233	ENCODE	K562, HepG2, HelaS3,GM12878,NHEK,HUVEC,H1-Esc	chr15	97814461	97907704	+	93243				1
ID-233	ENCODE	K562, HepG2, HelaS3,GM12878,NHEK,HUVEC,H1-Esc	chr14	29175323	29237394	-	62071	1			1
ID-234	ENCODE	K562, HepG2, HelaS3,GM12878,NHEK,HUVEC,H1-Esc	chr14	30835967	30943873	-	107906	1			1
ID236	ENCODE	K562, HepG2, HelaS3,GM12878,NHEK,HUVEC,H1-Esc	chr14	27312653	27375607	+	62954	1			1
ID-237	ENCODE	K562, HepG2, HelaS3,GM12878,NHEK,HUVEC,H1-Esc	chr14	34562723	34654529	-	91806				1
ID238	ENCODE	K562, HepG2, HelaS3,GM12878,NHEK,HUVEC,H1-Esc	chr14	28787243	28840440	+	53197	1			1
ID-238	ENCODE	K562, HepG2, HelaS3,GM12878,NHEK,HUVEC,H1-Esc	chr14	35362746	35452146	-	89400	1		MER57B1,LTR36	1		MER57B1,LTR36
ID239	ENCODE	K562, HepG2, HelaS3,GM12878,NHEK,HUVEC,H1-Esc	chr14	29299436	29646722	+	347286	1			1
ID-239	ENCODE	K562, HepG2, HelaS3,GM12878,NHEK,HUVEC,H1-Esc	chr14	38464226	38659898	-	195672	1		LTR7,HERVH-int,HERVH-int,HERVH-int	1		LTR7,HERVH-int,HERVH-int,HERVH-int
ID-24	ENCODE	K562, HepG2, HelaS3,GM12878,NHEK,HUVEC,H1-Esc	chrX	70348928	70418060	-	69132	1	LTR49-int,LTR49-int	LTR49-int,LTR49-int	1	LTR49-int,LTR49-int	LTR49-int,LTR49-int
ID241	ENCODE	K562, HepG2, HelaS3,GM12878,NHEK,HUVEC,H1-Esc	chr14	32670514	32726029	+	55515	1			1
ID-242	ENCODE	K562, HepG2, HelaS3,GM12878,NHEK,HUVEC,H1-Esc	chr14	40721369	40796748	-	75379				1
ID244	ENCODE	K562, HepG2, HelaS3,GM12878,NHEK,HUVEC,H1-Esc	chr14	38727551	38845100	+	117549	1			1
ID246	ENCODE	K562, HepG2, HelaS3,GM12878,NHEK,HUVEC,H1-Esc	chr14	39899943	40729584	+	829641	1	LTR42	LTR9B,LTR42	1	LTR42	LTR9B,LTR42
ID-246	ENCODE	K562, HepG2, HelaS3,GM12878,NHEK,HUVEC,H1-Esc	chr14	48661553	48737374	-	75821				1	HERVH-int,HERVH-int,LTR7	HERVH-int, HERVH-int,LTR7
ID-247	ENCODE	K562, HepG2, HelaS3,GM12878,NHEK,HUVEC,H1-Esc	chr14	48940513	49274783	-	334270				1	LTR22C	LTR22C
ID248	ENCODE	K562, HepG2, HelaS3,GM12878,NHEK,HUVEC,H1-Esc	chr14	42380469	42518074	+	137605	1			1
ID-248	ENCODE	K562, HepG2, HelaS3,GM12878,NHEK,HUVEC,H1-Esc	chr14	54009380	54080906	-	71526	1			1
ID249	ENCODE	K562, HepG2, HelaS3,GM12878,NHEK,HUVEC,H1-Esc	chr14	46178727	46638908	+	460181	1		LTR3B_	1		LTR3B_
ID-249	ENCODE	K562, HepG2, HelaS3,GM12878,NHEK,HUVEC,H1-Esc	chr14	54146453	54357537	-	211084				1
ID-25	ENCODE	K562, HepG2, HelaS3,GM12878,NHEK,HUVEC,H1-Esc	chrX	74744514	74869234	-	124720	1	Harlequin-int,Harlequin-int,LTR2B	Harlequin-int,Harlequin-int,LTR2B	1	Harlequin-int,Harlequin-int,Harlequin-int,LTR2B	Harlequin-int,Harlequin-int,Harlequin-int,LTR2B
ID251	ENCODE	K562, HepG2, HelaS3,GM12878,NHEK,HUVEC,H1-Esc	chr14	48731048	48909467	+	178419	1		HERVH-int,HERVH-int,LTR7	1		HERVH-int, HERVH-int,HERVH-int,HERVH-int,LTR7
ID-251	ENCODE	K562, HepG2, HelaS3,GM12878,NHEK,HUVEC,H1-Esc	chr14	55958687	56015512	-	56825				1
ID-252	ENCODE	K562, HepG2, HelaS3,GM12878,NHEK,HUVEC,H1-Esc	chr14	57402234	57459214	-	56980	1		LTR12C,MER61A	1		LTR12C,MER61A
ID253	ENCODE	K562, HepG2, HelaS3,GM12878,NHEK,HUVEC,H1-Esc	chr14	51861293	51950417	+	89124				1
ID-254	ENCODE	K562, HepG2, HelaS3,GM12878,NHEK,HUVEC,H1-Esc	chr14	66719234	66961201	-	241967				1
ID255	ENCODE	K562, HepG2, HelaS3,GM12878,NHEK,HUVEC,H1-Esc	chr14	53778860	54028945	+	250085				1
ID-255	ENCODE	K562, HepG2, HelaS3,GM12878,NHEK,HUVEC,H1-Esc	chr14	69264990	69326443	-	61453				1
ID-257	ENCODE	K562, HepG2, HelaS3,GM12878,NHEK,HUVEC,H1-Esc	chr14	81479603	81582565	-	102962	1			1
ID-259	ENCODE	K562, HepG2, HelaS3,GM12878,NHEK,HUVEC,H1-Esc	chr14	83903261	84107064	-	203803	1		THE1D	1		THE1D
ID-26	ENCODE	K562, HepG2, HelaS3,GM12878,NHEK,HUVEC,H1-Esc	chrX	86602297	86855391	-	253094	1	MER50	MSTB,MSTB,THE1B,MER50	1	MER50	MSTB,MSTB,THE1B,MER50
ID-261	ENCODE	K562, HepG2, HelaS3,GM12878,NHEK,HUVEC,H1-Esc	chr14	95942314	95994519	-	52205	1		MER65A	1		MER65A
ID262	ENCODE	K562, HepG2, HelaS3,GM12878,NHEK,HUVEC,H1-Esc	chr14	84105122	84340575	+	235453	1	THE1D	THE1D	1	THE1D	THE1D
ID-262	ENCODE	K562, HepG2, HelaS3,GM12878,NHEK,HUVEC,H1-Esc	chr14	102091293	102178138	-	86845				1
ID264	ENCODE	K562, HepG2, HelaS3,GM12878,NHEK,HUVEC,H1-Esc	chr14	86400905	86563926	+	163021	1	LTR12F	LTR12F	1	LTR12F	MLT2A1,LTR12F
ID-264	ENCODE	K562, HepG2, HelaS3,GM12878,NHEK,HUVEC,H1-Esc	chr19	45062969	45113505	-	50536	1	LTR78	LTR78	1	LTR78	LTR78
ID265	ENCODE	K562, HepG2, HelaS3,GM12878,NHEK,HUVEC,H1-Esc	chr14	94946542	95024621	+	78079				1
ID-265	ENCODE	K562, HepG2, HelaS3,GM12878,NHEK,HUVEC,H1-Esc	chr18	2157658	2247865	-	90207	1			1
ID-266	ENCODE	K562, HepG2, HelaS3,GM12878,NHEK,HUVEC,H1-Esc	chr18	3323132	3385166	-	62034				1	MER57B1	MER57B1,LTR16E1
ID268	ENCODE	K562, HepG2, HelaS3,GM12878,NHEK,HUVEC,H1-Esc	chr19	19886468	19943853	+	57385	1	HERVL40-int,HERVL40-int,HERVL40-int	HERVL40-int,HERVL40-int,HERVL40-int	1	HERVL40-int,HERVL40-int,HERVL40-int,THE1B	HERVL40-int,HERVL40-int,HERVL40-int,THE1B
ID-268	ENCODE	K562, HepG2, HelaS3,GM12878,NHEK,HUVEC,H1-Esc	chr18	4923066	5004915	-	81849	1			1
ID-269	ENCODE	K562, HepG2, HelaS3,GM12878,NHEK,HUVEC,H1-Esc	chr18	20448314	20504814	-	56500				1
ID270	ENCODE	K562, HepG2, HelaS3,GM12878,NHEK,HUVEC,H1-Esc	chr19	47362630	47421644	+	59014	1			1
ID-270	ENCODE	K562, HepG2, HelaS3,GM12878,NHEK,HUVEC,H1-Esc	chr18	31840034	31939153	-	99119				1
ID271	ENCODE	K562, HepG2, HelaS3,GM12878,NHEK,HUVEC,H1-Esc	chr18	975970	1287509	+	311539	1			1
ID-271	ENCODE	K562, HepG2, HelaS3,GM12878,NHEK,HUVEC,H1-Esc	chr18	32444540	32513601	-	69061	1		MLT1K	1		MLT1K
ID272	ENCODE	K562, HepG2, HelaS3,GM12878,NHEK,HUVEC,H1-Esc	chr18	1509030	1862004	+	352974	1	MLT2A2	MLT2A2	1	MLT2A2	MLT2A2
ID-272	ENCODE	K562, HepG2, HelaS3,GM12878,NHEK,HUVEC,H1-Esc	chr18	33252842	33311121	-	58279	1	LTR18B	MER73,LTR18B	1	LTR18B	MER73,LTR18B
ID273	ENCODE	K562, HepG2, HelaS3,GM12878,NHEK,HUVEC,H1-Esc	chr18	5890944	5944955	+	54011	1			1
ID274	ENCODE	K562, HepG2, HelaS3,GM12878,NHEK,HUVEC,H1-Esc	chr18	6683330	6787770	+	104440				1
ID-276	ENCODE	K562, HepG2, HelaS3,GM12878,NHEK,HUVEC,H1-Esc	chr18	39103947	39213462	-	109515	1			1
ID-277	ENCODE	K562, HepG2, HelaS3,GM12878,NHEK,HUVEC,H1-Esc	chr18	49699613	49762715	-	63102	1			1
ID279	ENCODE	K562, HepG2, HelaS3,GM12878,NHEK,HUVEC,H1-Esc	chr18	53390722	53545728	+	155006				1
ID-279	ENCODE	K562, HepG2, HelaS3,GM12878,NHEK,HUVEC,H1-Esc	chr18	54986644	55092101	-	105457				1
ID28	ENCODE	K562, HepG2, HelaS3,GM12878,NHEK,HUVEC,H1-Esc	chrX	89713273	89789641	+	76368	1	MLT1L	LTR4,LTR35B,PABL_B,PABL_B,LTR35B,MLT1L,MLT1E,MER21A	1	MLT1L	LTR4,LTR35B,PABL_B,PABL_B,LTR35B,MLT1L,MLT1E,MER21A
ID280	ENCODE	K562, HepG2, HelaS3,GM12878,NHEK,HUVEC,H1-Esc	chr18	53559090	53736745	+	177655	1			1
ID281	ENCODE	K562, HepG2, HelaS3,GM12878,NHEK,HUVEC,H1-Esc	chr18	56242319	56294259	+	51940	1			1
ID282	ENCODE	K562, HepG2, HelaS3,GM12878,NHEK,HUVEC,H1-Esc	chr18	57619058	57685332	+	66274				1
ID-282	ENCODE	K562, HepG2, HelaS3,GM12878,NHEK,HUVEC,H1-Esc	chr18	59193478	59274215	-	80737	1			1
ID283	ENCODE	K562, HepG2, HelaS3,GM12878,NHEK,HUVEC,H1-Esc	chr18	57699605	57912418	+	212813	1			1
ID-287	ENCODE	K562, HepG2, HelaS3,GM12878,NHEK,HUVEC,H1-Esc	chr18	75618635	75705681	-	87046	1	LTR33,THE1B	MER92B,LTR33,THE1B	1	LTR33,THE1B	MER92B,LTR33,THE1B
ID289	ENCODE	K562, HepG2, HelaS3,GM12878,NHEK,HUVEC,H1-Esc	chr18	75133492	75272873	+	139381	1			1
ID-29	ENCODE	K562, HepG2, HelaS3,GM12878,NHEK,HUVEC,H1-Esc	chrX	93814420	93959742	-	145322	1	HERVH-int	HERVH-int	1	HERVH-int,HERVH-int,HERVH-int,HERVH-int,HERVH-int,HERVH-int,LTR7	HERVH-int,HERVH-int,HERVH-int,HERVH-int,HERVH-int,HERVH-int,LTR7
ID-290	ENCODE	K562, HepG2, HelaS3,GM12878,NHEK,HUVEC,H1-Esc	chr22	28058545	28140734	-	82189	1		LTR7,HERVH-int,HERVH-int	1		LTR7,HERVH-int,HERVH-int
ID291	ENCODE	K562, HepG2, HelaS3,GM12878,NHEK,HUVEC,H1-Esc	chr22	25348629	25422284	+	73655	1			1
ID-291	ENCODE	K562, HepG2, HelaS3,GM12878,NHEK,HUVEC,H1-Esc	chr22	35413600	35629291	-	215691	1	THE1D	THE1D	1	LTR16C,THE1D	LTR78B,LTR16C,LTR78B,THE1D
ID-292	ENCODE	K562, HepG2, HelaS3,GM12878,NHEK,HUVEC,H1-Esc	chr22	42611527	42697506	-	85979				1
ID-294	ENCODE	K562, HepG2, HelaS3,GM12878,NHEK,HUVEC,H1-Esc	chr20	11447628	11522330	-	74702				1
ID295	ENCODE	K562, HepG2, HelaS3,GM12878,NHEK,HUVEC,H1-Esc	chr20	6302044	6355248	+	53204				1
ID-295	ENCODE	K562, HepG2, HelaS3,GM12878,NHEK,HUVEC,H1-Esc	chr20	12457705	12734751	-	277046	1		LTR7,HERVH-int	1		LTR7,HERVH-int,HERVH-int,HERVH-int,HERVH-int
ID-296	ENCODE	K562, HepG2, HelaS3,GM12878,NHEK,HUVEC,H1-Esc	chr20	13113492	13208160	-	94668				1
ID-297	ENCODE	K562, HepG2, HelaS3,GM12878,NHEK,HUVEC,H1-Esc	chr20	15905193	15967526	-	62333	1	Harlequin-int,Harlequin-int,Harlequin-int,LTR2B	Harlequin-int,LTR8,Harlequin-int,Harlequin-int,LTR2B	1	Harlequin-int,Harlequin-int,Harlequin-int,Harlequin-int,Harlequin-int,Harlequin-int,Harlequin-int,Harlequin-int,LTR2B	Harlequin-int,Harlequin-int,Harlequin-int,Harlequin-int,Harlequin-int,Harlequin-int,LTR8,Harlequin-int,Harlequin-int,LTR2B
ID299	ENCODE	K562, HepG2, HelaS3,GM12878,NHEK,HUVEC,H1-Esc	chr20	10654114	10745878	+	91764	1			1
ID-299	ENCODE	K562, HepG2, HelaS3,GM12878,NHEK,HUVEC,H1-Esc	chr20	38768354	38897797	-	129443	1		HERVH-int,HERVH-int	1		LTR7,HERVH-int,HERVH-int,HERVH-int,HERVH-int,HERVH-int
ID30	ENCODE	K562, HepG2, HelaS3,GM12878,NHEK,HUVEC,H1-Esc	chrX	97828579	97894019	+	65440	1	LTR49	LTR49,LTR60	1	LTR49	LTR49,LTR60,LTR60,HERV17-int
ID300	ENCODE	K562, HepG2, HelaS3,GM12878,NHEK,HUVEC,H1-Esc	chr20	10756791	10807424	+	50633				1		LTR16C
ID-305	ENCODE	K562, HepG2, HelaS3,GM12878,NHEK,HUVEC,H1-Esc	chr21	16704998	16817978	-	112980	1			1
ID306	ENCODE	K562, HepG2, HelaS3,GM12878,NHEK,HUVEC,H1-Esc	chr20	25676371	25743693	+	67322	1	MER4D0	MER4D0	1	MER4D0,MER4D0,MER4D0	MER4D0,MER4D0,MER4D0
ID307	ENCODE	K562, HepG2, HelaS3,GM12878,NHEK,HUVEC,H1-Esc	chr20	46653684	46704052	+	50368				1
ID308	ENCODE	K562, HepG2, HelaS3,GM12878,NHEK,HUVEC,H1-Esc	chr20	50827135	51298559	+	471424	1		MER48,MER48	1		MER48
ID309	ENCODE	K562, HepG2, HelaS3,GM12878,NHEK,HUVEC,H1-Esc	chr20	52521470	52573135	+	51665				1
ID31	ENCODE	K562, HepG2, HelaS3,GM12878,NHEK,HUVEC,H1-Esc	chrX	97944635	98229692	+	285057				1
ID-310	ENCODE	K562, HepG2, HelaS3,GM12878,NHEK,HUVEC,H1-Esc	chr21	26303509	26745934	-	442425	1			1
ID315	ENCODE	K562, HepG2, HelaS3,GM12878,NHEK,HUVEC,H1-Esc	chr21	25263178	25316012	+	52834	1	LTR1,MLT1A0,MLT2A1,MLT2A1	LTR1,MLT1A0,MLT2A1,MLT2A1	1	LTR1,MLT1A0,MLT2A1,MLT2A1	LTR1,MLT1A0,MLT2A1,MLT2A1
ID-316	ENCODE	K562, HepG2, HelaS3,GM12878,NHEK,HUVEC,H1-Esc	chr21	33857860	33942349	-	84489	1			1
ID318	ENCODE	K562, HepG2, HelaS3,GM12878,NHEK,HUVEC,H1-Esc	chr21	37801148	37930465	+	129317	1			1	MLT1C,MLT1C	MLT1C,MLT1C
ID-318	ENCODE	K562, HepG2, HelaS3,GM12878,NHEK,HUVEC,H1-Esc	chr21	40364167	40457000	-	92833				1
ID-322	ENCODE	K562, HepG2, HelaS3,GM12878,NHEK,HUVEC,H1-Esc	chr7	10260389	10826297	-	565908	1			1
ID-325	ENCODE	K562, HepG2, HelaS3,GM12878,NHEK,HUVEC,H1-Esc	chr7	13411228	13847477	-	436249				1
ID327	ENCODE	K562, HepG2, HelaS3,GM12878,NHEK,HUVEC,H1-Esc	chr7	14042515	14320601	+	278086	1	LTR54,LTR54	LTR54,LTR54	1	LTR54,LTR54,MER39	LTR54,LTR54,MER39
ID-327	ENCODE	K562, HepG2, HelaS3,GM12878,NHEK,HUVEC,H1-Esc	chr7	16035234	16126853	-	91619				1
ID329	ENCODE	K562, HepG2, HelaS3,GM12878,NHEK,HUVEC,H1-Esc	chr7	17029669	17338190	+	308521	1			1
ID330	ENCODE	K562, HepG2, HelaS3,GM12878,NHEK,HUVEC,H1-Esc	chr7	19234166	19310596	+	76430				1
ID332	ENCODE	K562, HepG2, HelaS3,GM12878,NHEK,HUVEC,H1-Esc	chr7	20874947	20980108	+	105161	1		MER61A	1		MER61A
ID-333	ENCODE	K562, HepG2, HelaS3,GM12878,NHEK,HUVEC,H1-Esc	chr7	22574132	22748628	-	174496	1		HERVH-int	1		HERVH-int
ID-335	ENCODE	K562, HepG2, HelaS3,GM12878,NHEK,HUVEC,H1-Esc	chr7	24226016	24435992	-	209976	1		LTR7,HERVH-int,HERVH-int	1	MLT1L	MLT1L,LTR7,HERVH-int,HERVH-int,HERVH-int,HERVH-int,HERVH-int,HERVH-int,HERVH-int
ID336	ENCODE	K562, HepG2, HelaS3,GM12878,NHEK,HUVEC,H1-Esc	chr7	30680777	30733395	+	52618	1			1
ID-336	ENCODE	K562, HepG2, HelaS3,GM12878,NHEK,HUVEC,H1-Esc	chr7	26619080	26681283	-	62203	1		THE1C	1		THE1C,MLT1B
ID339	ENCODE	K562, HepG2, HelaS3,GM12878,NHEK,HUVEC,H1-Esc	chr7	34213719	34478458	+	264739	1			1
ID-339	ENCODE	K562, HepG2, HelaS3,GM12878,NHEK,HUVEC,H1-Esc	chr7	37795270	37866523	-	71253	1			1	MER31B	MER31B
ID34	ENCODE	K562, HepG2, HelaS3,GM12878,NHEK,HUVEC,H1-Esc	chrX	107176887	107284910	+	108023	1			1
ID-34	ENCODE	K562, HepG2, HelaS3,GM12878,NHEK,HUVEC,H1-Esc	chrX	108053278	108116452	-	63174				1		MSTD
ID341	ENCODE	K562, HepG2, HelaS3,GM12878,NHEK,HUVEC,H1-Esc	chr7	37531695	37721980	+	190285				1	LTR12D	LTR12D
ID-341	ENCODE	K562, HepG2, HelaS3,GM12878,NHEK,HUVEC,H1-Esc	chr7	43045292	43099143	-	53851	1			1
ID343	ENCODE	K562, HepG2, HelaS3,GM12878,NHEK,HUVEC,H1-Esc	chr7	50934271	51095552	+	161281				1	MSTB	MSTB,MER89
ID-343	ENCODE	K562, HepG2, HelaS3,GM12878,NHEK,HUVEC,H1-Esc	chr7	65869737	65958643	-	88906	1			1
ID344	ENCODE	K562, HepG2, HelaS3,GM12878,NHEK,HUVEC,H1-Esc	chr7	64734232	64828264	+	94032	1			1		MER92B,MSTD
ID-344	ENCODE	K562, HepG2, HelaS3,GM12878,NHEK,HUVEC,H1-Esc	chr7	75681158	75750275	-	69117	1			1
ID346	ENCODE	K562, HepG2, HelaS3,GM12878,NHEK,HUVEC,H1-Esc	chr7	66309992	66376263	+	66271	1	LTR24B	LTR24B	1	LTR24B,LTR24B	LTR24B,LTR24B
ID347	ENCODE	K562, HepG2, HelaS3,GM12878,NHEK,HUVEC,H1-Esc	chr7	76258023	76367112	+	109089	1			1
ID-347	ENCODE	K562, HepG2, HelaS3,GM12878,NHEK,HUVEC,H1-Esc	chr7	83964727	84510327	-	545600	1		LTR12C	1		LTR12C
ID-350	ENCODE	K562, HepG2, HelaS3,GM12878,NHEK,HUVEC,H1-Esc	chr7	91152859	91213034	-	60175	1	LTR33,MLT2C2	LTR33,MLT2C2	1	LTR33,LTR33,MLT2C2	LTR33,LTR33,MLT2C2
ID351	ENCODE	K562, HepG2, HelaS3,GM12878,NHEK,HUVEC,H1-Esc	chr7	87846640	88385986	+	539346	1			1
ID352	ENCODE	K562, HepG2, HelaS3,GM12878,NHEK,HUVEC,H1-Esc	chr7	92463407	92575529	+	112122	1			1
ID-353	ENCODE	K562, HepG2, HelaS3,GM12878,NHEK,HUVEC,H1-Esc	chr7	109136943	109237341	-	100398	1	HERVH-int,LTR7	HERVH-int,LTR7	1	HERVH-int,HERVH-int,LTR7	HERVH-int,HERVH-int,LTR7
ID-356	ENCODE	K562, HepG2, HelaS3,GM12878,NHEK,HUVEC,H1-Esc	chr7	113139535	113234038	-	94503				1		LTR12C,LTR12C
ID357	ENCODE	K562, HepG2, HelaS3,GM12878,NHEK,HUVEC,H1-Esc	chr7	102789270	102866895	+	77625	1			1	HERVE_a-int,HERVE_a-int,HERVIP10FH-int	HERVE_a-int,HERVE_a-int,HERVIP10FH-int
ID-358	ENCODE	K562, HepG2, HelaS3,GM12878,NHEK,HUVEC,H1-Esc	chr7	117752908	117824044	-	71136	1			1
ID-359	ENCODE	K562, HepG2, HelaS3,GM12878,NHEK,HUVEC,H1-Esc	chr7	119087731	119590926	-	503195	1	LTR12C	LTR68,LTR12C	1	LTR12C	LTR68,LTR12C
ID36	ENCODE	K562, HepG2, HelaS3,GM12878,NHEK,HUVEC,H1-Esc	chrX	115953833	116110518	+	156685				1		HERVH-int,HERVH-int,HERVH-int,LTR7
ID360	ENCODE	K562, HepG2, HelaS3,GM12878,NHEK,HUVEC,H1-Esc	chr7	125203823	125273175	+	69352	1			1	LTR1,MLT1H2	LTR1,MLT1H2,MER73
ID-360	ENCODE	K562, HepG2, HelaS3,GM12878,NHEK,HUVEC,H1-Esc	chr7	120535488	120590636	-	55148	1			1
ID362	ENCODE	K562, HepG2, HelaS3,GM12878,NHEK,HUVEC,H1-Esc	chr7	128170573	128279834	+	109261	1			1
ID-362	ENCODE	K562, HepG2, HelaS3,GM12878,NHEK,HUVEC,H1-Esc	chr7	121813423	121879255	-	65832	1			1
ID363	ENCODE	K562, HepG2, HelaS3,GM12878,NHEK,HUVEC,H1-Esc	chr7	135665638	135969306	+	303668	1	MLT1I-int	MLT1I-int,MER4C	1	MLT1I-int,MLT1I-int	MLT1I-int,MLT1I-int,MER4C,MER4-int
ID-364	ENCODE	K562, HepG2, HelaS3,GM12878,NHEK,HUVEC,H1-Esc	chr7	134691155	134763067	-	71912				1
ID365	ENCODE	K562, HepG2, HelaS3,GM12878,NHEK,HUVEC,H1-Esc	chr7	136101893	136156183	+	54290	1			1
ID-365	ENCODE	K562, HepG2, HelaS3,GM12878,NHEK,HUVEC,H1-Esc	chr7	139565345	139677203	-	111858				1	MLT2C1,THE1B	MLT2C1,THE1B
ID-367	ENCODE	K562, HepG2, HelaS3,GM12878,NHEK,HUVEC,H1-Esc	chr7	145773291	145946027	-	172736	1	HERVH-int,LTR7	HERVH-int,LTR7	1	HERVH-int,LTR7	HERVH-int,LTR7
ID-368	ENCODE	K562, HepG2, HelaS3,GM12878,NHEK,HUVEC,H1-Esc	chr7	148055670	148134060	-	78390	1	LTR1B	LTR1B	1	LOR1a,LTR1B,LTR1	LOR1a,LTR1B,LTR1
ID369	ENCODE	K562, HepG2, HelaS3,GM12878,NHEK,HUVEC,H1-Esc	chr7	145481596	145693937	+	212341	1	MER50B,MER50B,MLT1B	MER50B,MER50B,MLT1B,ERVL-E-int,ERVL-E-int	1	MER50B,MER50B,MLT1B	MER50B,MER50B,MLT1B,ERVL-E-int,ERVL-E-int
ID37	ENCODE	K562, HepG2, HelaS3,GM12878,NHEK,HUVEC,H1-Esc	chrX	120324586	120961162	+	636576	1	THE1A	THE1A	1	THE1A	THE1A
ID-37	ENCODE	K562, HepG2, HelaS3,GM12878,NHEK,HUVEC,H1-Esc	chrX	112642803	113302475	-	659672	1	MER57A1	MER4B-int,MER57A1,MER4B-int,MER4B-int,MER4B-int,MER4E1,MER4E1,MER4B-int,MER4B,MER4B	1	MER57A1	MER4B-int,MER57A1,MER4B-int,MER4B-int,MER4B-int,MER4E1,MER4E1,MER4B-int,MER4B,MER4B
ID370	ENCODE	K562, HepG2, HelaS3,GM12878,NHEK,HUVEC,H1-Esc	chr7	145711910	145812349	+	100439	1			1
ID-371	ENCODE	K562, HepG2, HelaS3,GM12878,NHEK,HUVEC,H1-Esc	chr7	153035812	153111071	-	75259	1	HERV-Fc1-int,HERV-Fc1_LTR1	HERV-Fc1-int,HERV-Fc1_LTR1	1	HERV-Fc1-int,HERV-Fc1_LTR1	HERV-Fc1-int,HERV-Fc1_LTR1
ID-372	ENCODE	K562, HepG2, HelaS3,GM12878,NHEK,HUVEC,H1-Esc	chr7	156285302	156430936	-	145634	1			1	MLT1K	MLT1K
ID-373	ENCODE	K562, HepG2, HelaS3,GM12878,NHEK,HUVEC,H1-Esc	chr6	1109951	1314198	-	204247	1			1
ID374	ENCODE	K562, HepG2, HelaS3,GM12878,NHEK,HUVEC,H1-Esc	chr6	5891839	5943565	+	51726	1			1
ID377	ENCODE	K562, HepG2, HelaS3,GM12878,NHEK,HUVEC,H1-Esc	chr6	14140718	14405928	+	265210				1
ID-377	ENCODE	K562, HepG2, HelaS3,GM12878,NHEK,HUVEC,H1-Esc	chr6	14405172	14800477	-	395305				1
ID-378	ENCODE	K562, HepG2, HelaS3,GM12878,NHEK,HUVEC,H1-Esc	chr6	14823197	15022942	-	199745				1	MLT1A,LTR85b	MLT1A,MER34A,MER34A,LTR85b
ID-380	ENCODE	K562, HepG2, HelaS3,GM12878,NHEK,HUVEC,H1-Esc	chr6	37032096	37107934	-	75838	1			1
ID381	ENCODE	K562, HepG2, HelaS3,GM12878,NHEK,HUVEC,H1-Esc	chr6	25836178	25892831	+	56653	1		LTR46-int	1		LTR46-int,ERV3-16A3_I-int
ID382	ENCODE	K562, HepG2, HelaS3,GM12878,NHEK,HUVEC,H1-Esc	chr6	27869137	27924558	+	55421	1	LTR49	LTR49,MLT1B,MLT1B	1	LTR49,LTR49	LTR49,LTR49,MLT1B,MLT1B,MER65A
ID-383	ENCODE	K562, HepG2, HelaS3,GM12878,NHEK,HUVEC,H1-Esc	chr6	41462665	41514169	-	51504	1			1
ID-384	ENCODE	K562, HepG2, HelaS3,GM12878,NHEK,HUVEC,H1-Esc	chr6	49136940	49294112	-	157172				1
ID385	ENCODE	K562, HepG2, HelaS3,GM12878,NHEK,HUVEC,H1-Esc	chr6	37484486	37555342	+	70856				1	LTR33,LTR33	LTR33,LTR33,LTR33
ID-385	ENCODE	K562, HepG2, HelaS3,GM12878,NHEK,HUVEC,H1-Esc	chr6	53531195	53659683	-	128488	1			1
ID386	ENCODE	K562, HepG2, HelaS3,GM12878,NHEK,HUVEC,H1-Esc	chr6	56264721	56317258	+	52537	1	MER21C,LTR22,MER21C	MER21C,LTR22,MER21C	1	MER21C,LTR22,MER21C	MER21C,LTR22,MER21C
ID388	ENCODE	K562, HepG2, HelaS3,GM12878,NHEK,HUVEC,H1-Esc	chr6	68603294	68700838	+	97544	1	MLT2C2,MLT1-int	HERVH-int,HERVH-int,LTR7C,MLT2C2,MLT1-int	1	MLT2C2,MLT1-int	HERVH-int,HERVH-int,LTR7C,MLT2C2,MLT1-int
ID-388	ENCODE	K562, HepG2, HelaS3,GM12878,NHEK,HUVEC,H1-Esc	chr6	64163851	64283735	-	119884	1			1
ID389	ENCODE	K562, HepG2, HelaS3,GM12878,NHEK,HUVEC,H1-Esc	chr6	68748635	68829629	+	80994	1		THE1D-int,THE1-int,THE1-int,LTR30	1		THE1D-int,THE1-int,THE1-int,LTR30
ID39	ENCODE	K562, HepG2, HelaS3,GM12878,NHEK,HUVEC,H1-Esc	chrX	124528346	124674646	+	146300	1		HERVH-int,LTR7	1		HERVH-int,HERVH-int,HERVH-int,HERVH-int,HERVH-int,HERVH-int,LTR7,MER4E1
ID-39	ENCODE	K562, HepG2, HelaS3,GM12878,NHEK,HUVEC,H1-Esc	chrX	113567691	113701398	-	133707	1		HERVH-int,HERVH-int,HERVH-int	1		LTR7,HERVH-int,HERVH-int,HERVH-int
ID392	ENCODE	K562, HepG2, HelaS3,GM12878,NHEK,HUVEC,H1-Esc	chr6	77270779	77577627	+	306848	1	LTR7,LTR68	LTR7,LTR40A1,LTR68,LTR40A1	1	LTR7,LTR68,LTR7	LTR7,LTR40A1,LTR68,LTR40A1,LTR7
ID393	ENCODE	K562, HepG2, HelaS3,GM12878,NHEK,HUVEC,H1-Esc	chr6	78171614	78240673	+	69059	1			1
ID394	ENCODE	K562, HepG2, HelaS3,GM12878,NHEK,HUVEC,H1-Esc	chr6	80246478	80340310	+	93832	1			1
ID-394	ENCODE	K562, HepG2, HelaS3,GM12878,NHEK,HUVEC,H1-Esc	chr6	78434598	79315766	-	881168	1			1
ID-395	ENCODE	K562, HepG2, HelaS3,GM12878,NHEK,HUVEC,H1-Esc	chr6	82190909	82454249	-	263340				1
ID396	ENCODE	K562, HepG2, HelaS3,GM12878,NHEK,HUVEC,H1-Esc	chr6	83077208	83180480	+	103272	1			1
ID397	ENCODE	K562, HepG2, HelaS3,GM12878,NHEK,HUVEC,H1-Esc	chr6	86388644	86649027	+	260383	1			1
ID-397	ENCODE	K562, HepG2, HelaS3,GM12878,NHEK,HUVEC,H1-Esc	chr6	82532856	82811531	-	278675	1			1
ID-398	ENCODE	K562, HepG2, HelaS3,GM12878,NHEK,HUVEC,H1-Esc	chr6	85094762	85318808	-	224046				1
ID399	ENCODE	K562, HepG2, HelaS3,GM12878,NHEK,HUVEC,H1-Esc	chr6	91762389	91833066	+	70677	1			1
ID-399	ENCODE	K562, HepG2, HelaS3,GM12878,NHEK,HUVEC,H1-Esc	chr6	89067637	89131143	-	63506	1	HERV17-int,LTR17	HERV17-int,LTR17	1	HERV17-int,LTR17	HERV17-int,LTR17
ID40	ENCODE	K562, HepG2, HelaS3,GM12878,NHEK,HUVEC,H1-Esc	chrX	124748476	124967294	+	218818	1			1
ID-40	ENCODE	K562, HepG2, HelaS3,GM12878,NHEK,HUVEC,H1-Esc	chrX	113731397	113841350	-	109953				1	HERVH-int,HERVH-int,HERVH-int,HERVH-int,HERVH-int,LTR7	HERVH-int,HERVH-int,HERVH-int,HERVH-int,HERVH-int,LTR7
ID-400	ENCODE	K562, HepG2, HelaS3,GM12878,NHEK,HUVEC,H1-Esc	chr6	94475866	94545417	-	69551	1	HERVH-int,LTR7,LTR7	HERVH-int,LTR7,LTR7	1	HERVH-int,HERVH-int,HERVH-int,HERVH-int,HERVH-int,HERVH-int,LTR7	HERVH-int,HERVH-int,HERVH-int,HERVH-int,HERVH-int,HERVH-int,LTR7
ID401	ENCODE	K562, HepG2, HelaS3,GM12878,NHEK,HUVEC,H1-Esc	chr6	94580864	94658128	+	77264	1			1
ID402	ENCODE	K562, HepG2, HelaS3,GM12878,NHEK,HUVEC,H1-Esc	chr6	98227494	98322094	+	94600	1	HERVH-int,HERVH-int	HERVH-int,HERVH-int	1	LTR7,HERVH-int,HERVH-int,HERVH-int	LTR7,HERVH-int,HERVH-int,HERVH-int
ID-402	ENCODE	K562, HepG2, HelaS3,GM12878,NHEK,HUVEC,H1-Esc	chr6	96881924	96970240	-	88316	1	MER4A1	MER4A1	1	MER41B,MER4A1	MER41B,MER4A1
ID-405	ENCODE	K562, HepG2, HelaS3,GM12878,NHEK,HUVEC,H1-Esc	chr6	117924368	117996567	-	72199	1			1	MER70B,MLT1H1	MER70B,MLT1H1
ID407	ENCODE	K562, HepG2, HelaS3,GM12878,NHEK,HUVEC,H1-Esc	chr6	113201290	113343759	+	142469	1	MLT1B	MER52C,MER52C,MLT1B	1	MLT1B,MLT1B	MLT1B,MER52C,MER52C,MLT1B
ID408	ENCODE	K562, HepG2, HelaS3,GM12878,NHEK,HUVEC,H1-Esc	chr6	114662414	114737544	+	75130	1			1
ID-408	ENCODE	K562, HepG2, HelaS3,GM12878,NHEK,HUVEC,H1-Esc	chr6	125050231	125124561	-	74330				1
ID409	ENCODE	K562, HepG2, HelaS3,GM12878,NHEK,HUVEC,H1-Esc	chr6	114748723	115128177	+	379454	1		HERVH-int,HERVH-int,LTR7	1		LTR7,HERVH-int,HERVH-int,HERVH-int,HERVH-int,LTR7
ID41	ENCODE	K562, HepG2, HelaS3,GM12878,NHEK,HUVEC,H1-Esc	chrX	125243770	125299946	+	56176				1
ID-410	ENCODE	K562, HepG2, HelaS3,GM12878,NHEK,HUVEC,H1-Esc	chr6	125876378	126038561	-	162183				1
ID411	ENCODE	K562, HepG2, HelaS3,GM12878,NHEK,HUVEC,H1-Esc	chr6	119668896	120289479	+	620583	1			1
ID-411	ENCODE	K562, HepG2, HelaS3,GM12878,NHEK,HUVEC,H1-Esc	chr6	138895288	139014871	-	119583	1			1
ID-412	ENCODE	K562, HepG2, HelaS3,GM12878,NHEK,HUVEC,H1-Esc	chr6	140381191	140469593	-	88402	1	LTR12C	LTR12C	1	LTR12C	LTR12C
ID-414	ENCODE	K562, HepG2, HelaS3,GM12878,NHEK,HUVEC,H1-Esc	chr6	141034658	141219628	-	184970	1	MER61-int,MER61-int,MER61A	MER61-int,MER61-int,MER61A	1	MER61-int,MER61-int,MER61A	MER61-int,MER61-int,MER61A
ID-415	ENCODE	K562, HepG2, HelaS3,GM12878,NHEK,HUVEC,H1-Esc	chr6	141778752	141891003	-	112251				1
ID416	ENCODE	K562, HepG2, HelaS3,GM12878,NHEK,HUVEC,H1-Esc	chr6	130581262	130682769	+	101507	1	HERVE_a-int,HERVE_a-int,Harlequin-int	HERVE_a-int,HERVE_a-int,Harlequin-int	1	LTR2B,HERVE_a-int,HERVE_a-int,HERVE_a-int,HERVE_a-int,Harlequin-int,Harlequin-int	LTR2B,HERVE_a-int,HERVE_a-int,HERVE_a-int,HERVE_a-int,Harlequin-int,Harlequin-int
ID417	ENCODE	K562, HepG2, HelaS3,GM12878,NHEK,HUVEC,H1-Esc	chr6	132271840	132402118	+	130278	1			1
ID-417	ENCODE	K562, HepG2, HelaS3,GM12878,NHEK,HUVEC,H1-Esc	chr6	153062478	153197126	-	134648	1	LTR16A	LTR16A	1	LTR16A	LTR16A
ID-418	ENCODE	K562, HepG2, HelaS3,GM12878,NHEK,HUVEC,H1-Esc	chr6	164708334	164759171	-	50837	1	LTR7,HERVH-int,HERVH-int	MLT1A0,MLT1A,MER41B,LTR7,HERVH-int,HERVH-int	1	LTR7,HERVH-int,HERVH-int	MLT1A0,MLT1A,MER41B,LTR7,HERVH-int,HERVH-int
ID-419	ENCODE	K562, HepG2, HelaS3,GM12878,NHEK,HUVEC,H1-Esc	chr6	166123541	166192290	-	68749				1
ID-42	ENCODE	K562, HepG2, HelaS3,GM12878,NHEK,HUVEC,H1-Esc	chrX	122326762	122648411	-	321649	1			1
ID-421	ENCODE	K562, HepG2, HelaS3,GM12878,NHEK,HUVEC,H1-Esc	chr5	4503878	4615988	-	112110	1			1
ID422	ENCODE	K562, HepG2, HelaS3,GM12878,NHEK,HUVEC,H1-Esc	chr6	143854920	143928897	+	73977	1			1	MER34C2,MER34C2	MER34C2,MER34C2
ID-422	ENCODE	K562, HepG2, HelaS3,GM12878,NHEK,HUVEC,H1-Esc	chr5	5326756	5422654	-	95898	1			1
ID424	ENCODE	K562, HepG2, HelaS3,GM12878,NHEK,HUVEC,H1-Esc	chr6	158136761	158191482	+	54721				1
ID-426	ENCODE	K562, HepG2, HelaS3,GM12878,NHEK,HUVEC,H1-Esc	chr5	12455151	12574885	-	119734	1	LTR12C	LTR12C	1	LTR12C	LTR12C
ID-427	ENCODE	K562, HepG2, HelaS3,GM12878,NHEK,HUVEC,H1-Esc	chr5	16274725	16336038	-	61313	1			1
ID-43	ENCODE	K562, HepG2, HelaS3,GM12878,NHEK,HUVEC,H1-Esc	chrX	124098868	124331094	-	232226				1
ID430	ENCODE	K562, HepG2, HelaS3,GM12878,NHEK,HUVEC,H1-Esc	chr5	27217716	27471559	+	253843	1	LTR1	LTR1	1	LTR1	LTR1
ID-430	ENCODE	K562, HepG2, HelaS3,GM12878,NHEK,HUVEC,H1-Esc	chr5	25294815	25446145	-	151330	1	LTR7	LTR7	1	LTR7	MLT1A,LTR7
ID-431	ENCODE	K562, HepG2, HelaS3,GM12878,NHEK,HUVEC,H1-Esc	chr5	28620152	28810797	-	190645	1			1
ID432	ENCODE	K562, HepG2, HelaS3,GM12878,NHEK,HUVEC,H1-Esc	chr5	28809150	28876078	+	66928	1			1
ID433	ENCODE	K562, HepG2, HelaS3,GM12878,NHEK,HUVEC,H1-Esc	chr5	28932855	29136851	+	203996				1
ID-433	ENCODE	K562, HepG2, HelaS3,GM12878,NHEK,HUVEC,H1-Esc	chr5	34043864	34151583	-	107719				1
ID434	ENCODE	K562, HepG2, HelaS3,GM12878,NHEK,HUVEC,H1-Esc	chr5	35247660	35482846	+	235186				1		MLT1A0
ID-434	ENCODE	K562, HepG2, HelaS3,GM12878,NHEK,HUVEC,H1-Esc	chr5	34193452	34245918	-	52466	1	LTR12E,MER110,MER110	LTR12E,MER110,MER110	1	LTR12E,MER110,MER110	LTR12E,MER110,MER110
ID435	ENCODE	K562, HepG2, HelaS3,GM12878,NHEK,HUVEC,H1-Esc	chr5	39255713	39335791	+	80078	1			1
ID-435	ENCODE	K562, HepG2, HelaS3,GM12878,NHEK,HUVEC,H1-Esc	chr5	36657605	36725324	-	67719	1	LTR16C	LTR16C	1	LTR16C	LTR16C,LTR16A2
ID436	ENCODE	K562, HepG2, HelaS3,GM12878,NHEK,HUVEC,H1-Esc	chr5	42813476	42921634	+	108158	1	LTR2B,Harlequin-int,Harlequin-int,Harlequin-int,Harlequin-int,Harlequin-int	LTR2B,Harlequin-int,Harlequin-int,Harlequin-int,Harlequin-int,Harlequin-int	1	LTR2B,Harlequin-int,Harlequin-int,Harlequin-int,Harlequin-int,Harlequin-int,Harlequin-int	LTR2B,Harlequin-int,Harlequin-int,Harlequin-int,Harlequin-int,Harlequin-int,Harlequin-int
ID-436	ENCODE	K562, HepG2, HelaS3,GM12878,NHEK,HUVEC,H1-Esc	chr5	44716134	44810037	-	93903	1			1
ID44	ENCODE	K562, HepG2, HelaS3,GM12878,NHEK,HUVEC,H1-Esc	chrX	139177715	139532400	+	354685				1
ID-44	ENCODE	K562, HepG2, HelaS3,GM12878,NHEK,HUVEC,H1-Esc	chrX	125421994	125594411	-	172417	1			1
ID-440	ENCODE	K562, HepG2, HelaS3,GM12878,NHEK,HUVEC,H1-Esc	chr5	54140604	54206494	-	65890				1
ID441	ENCODE	K562, HepG2, HelaS3,GM12878,NHEK,HUVEC,H1-Esc	chr5	53606547	53809149	+	202602	1	THE1B	THE1B	1	THE1B	THE1B
ID-443	ENCODE	K562, HepG2, HelaS3,GM12878,NHEK,HUVEC,H1-Esc	chr5	75919581	76013032	-	93451	1			1
ID444	ENCODE	K562, HepG2, HelaS3,GM12878,NHEK,HUVEC,H1-Esc	chr5	56946406	56996712	+	50306				1
ID445	ENCODE	K562, HepG2, HelaS3,GM12878,NHEK,HUVEC,H1-Esc	chr5	58231993	58366684	+	134691	1		MSTC	1		MSTC,MER110
ID-445	ENCODE	K562, HepG2, HelaS3,GM12878,NHEK,HUVEC,H1-Esc	chr5	84540202	84943697	-	403495	1	LTR18B,LTR18B,HERVP71A-int,LTR71A	LTR18B,LTR18B,HERVP71A-int,LTR71A	1	LTR18B,LTR18B,HERVP71A-int,LTR71A	LTR18B,LTR18B,HERVP71A-int,LTR71A
ID-446	ENCODE	K562, HepG2, HelaS3,GM12878,NHEK,HUVEC,H1-Esc	chr5	85436122	85866690	-	430568	1	LTR12C,HERVE-int	LTR12C,HERVE-int	1	LTR2C,HERVE_a-int,HERVE-int,LTR12C,HERVE-int	LTR2C,HERVE_a-int,HERVE-int,LTR12C,HERVE-int
ID-447	ENCODE	K562, HepG2, HelaS3,GM12878,NHEK,HUVEC,H1-Esc	chr5	86337960	86407525	-	69565	1			1
ID-448	ENCODE	K562, HepG2, HelaS3,GM12878,NHEK,HUVEC,H1-Esc	chr5	87075881	87350057	-	274176				1
ID-449	ENCODE	K562, HepG2, HelaS3,GM12878,NHEK,HUVEC,H1-Esc	chr5	89187633	89504657	-	317024	1			1
ID450	ENCODE	K562, HepG2, HelaS3,GM12878,NHEK,HUVEC,H1-Esc	chr5	81727789	82229353	+	501564	1			1		MLT2D
ID451	ENCODE	K562, HepG2, HelaS3,GM12878,NHEK,HUVEC,H1-Esc	chr5	84957264	85170887	+	213623	1			1
ID452	ENCODE	K562, HepG2, HelaS3,GM12878,NHEK,HUVEC,H1-Esc	chr5	85960065	86039633	+	79568				1	MLT1I	MLT1I
ID-454	ENCODE	K562, HepG2, HelaS3,GM12878,NHEK,HUVEC,H1-Esc	chr5	99733354	99870952	-	137598	1	MER67C	MER67C	1	MER67C,MER67C,MER67C	MER67C,MER67C,MER67C
ID-456	ENCODE	K562, HepG2, HelaS3,GM12878,NHEK,HUVEC,H1-Esc	chr5	101948644	102009301	-	60657	1		MLT1A0	1		MLT1A0
ID457	ENCODE	K562, HepG2, HelaS3,GM12878,NHEK,HUVEC,H1-Esc	chr5	90765051	90981411	+	216360				1
ID-457	ENCODE	K562, HepG2, HelaS3,GM12878,NHEK,HUVEC,H1-Esc	chr5	103787763	104728952	-	941189	1	MER52A	MER52A	1	MER52A	MER52A
ID-458	ENCODE	K562, HepG2, HelaS3,GM12878,NHEK,HUVEC,H1-Esc	chr5	106159905	106320098	-	160193	1		LTR7,HERVH-int,HERVH-int	1		LTR7,HERVH-int,HERVH-int,HERVH-int,HERVH-int,HERVH-int,HERVH-int,HERVH-int,LTR7
ID460	ENCODE	K562, HepG2, HelaS3,GM12878,NHEK,HUVEC,H1-Esc	chr5	95296809	95412606	+	115797	1			1
ID462	ENCODE	K562, HepG2, HelaS3,GM12878,NHEK,HUVEC,H1-Esc	chr5	96424695	96511402	+	86707				1
ID-462	ENCODE	K562, HepG2, HelaS3,GM12878,NHEK,HUVEC,H1-Esc	chr5	125500675	125706108	-	205433	1			1
ID463	ENCODE	K562, HepG2, HelaS3,GM12878,NHEK,HUVEC,H1-Esc	chr5	96517737	97337790	+	820053	1			1
ID-463	ENCODE	K562, HepG2, HelaS3,GM12878,NHEK,HUVEC,H1-Esc	chr5	130701924	130754450	-	52526				1
ID464	ENCODE	K562, HepG2, HelaS3,GM12878,NHEK,HUVEC,H1-Esc	chr5	100236565	100430484	+	193919	1			1
ID-464	ENCODE	K562, HepG2, HelaS3,GM12878,NHEK,HUVEC,H1-Esc	chr5	131396007	131518662	-	122655	1			1
ID465	ENCODE	K562, HepG2, HelaS3,GM12878,NHEK,HUVEC,H1-Esc	chr5	102090270	102201301	+	111031	1			1
ID-465	ENCODE	K562, HepG2, HelaS3,GM12878,NHEK,HUVEC,H1-Esc	chr5	132998289	133161696	-	163407				1
ID466	ENCODE	K562, HepG2, HelaS3,GM12878,NHEK,HUVEC,H1-Esc	chr5	103415540	103936642	+	521102	1			1
ID-466	ENCODE	K562, HepG2, HelaS3,GM12878,NHEK,HUVEC,H1-Esc	chr5	137090248	137225181	-	134933	1			1
ID467	ENCODE	K562, HepG2, HelaS3,GM12878,NHEK,HUVEC,H1-Esc	chr5	109341597	109858706	+	517109	1	MER11A	MER11A	1	MER11A	MER11A
ID-467	ENCODE	K562, HepG2, HelaS3,GM12878,NHEK,HUVEC,H1-Esc	chr5	141175188	141232629	-	57441	1			1
ID469	ENCODE	K562, HepG2, HelaS3,GM12878,NHEK,HUVEC,H1-Esc	chr5	116099283	116187730	+	88447	1		MER39	1		MER39
ID-469	ENCODE	K562, HepG2, HelaS3,GM12878,NHEK,HUVEC,H1-Esc	chr5	147463399	147610846	-	147447	1			1
ID47	ENCODE	K562, HepG2, HelaS3,GM12878,NHEK,HUVEC,H1-Esc	chrX	146262562	146334256	+	71694				1
ID471	ENCODE	K562, HepG2, HelaS3,GM12878,NHEK,HUVEC,H1-Esc	chr5	120038831	120089512	+	50681	1		HERVH-int,LTR7	1		HERVH-int,HERVH-int,HERVH-int,HERVH-int,HERVH-int,LTR7
ID-471	ENCODE	K562, HepG2, HelaS3,GM12878,NHEK,HUVEC,H1-Esc	chr5	157737861	157836754	-	98893				1
ID-474	ENCODE	K562, HepG2, HelaS3,GM12878,NHEK,HUVEC,H1-Esc	chr5	162745181	162864684	-	119503	1		MamGypLTR1c,MamGypLTR1d	1		MamGypLTR1c,MamGypLTR1d
ID475	ENCODE	K562, HepG2, HelaS3,GM12878,NHEK,HUVEC,H1-Esc	chr5	126189772	126273132	+	83360				1
ID-475	ENCODE	K562, HepG2, HelaS3,GM12878,NHEK,HUVEC,H1-Esc	chr5	165450162	165501109	-	50947				1
ID477	ENCODE	K562, HepG2, HelaS3,GM12878,NHEK,HUVEC,H1-Esc	chr5	134844064	135056705	+	212641				1
ID-477	ENCODE	K562, HepG2, HelaS3,GM12878,NHEK,HUVEC,H1-Esc	chr5	173097387	173173316	-	75929				1
ID478	ENCODE	K562, HepG2, HelaS3,GM12878,NHEK,HUVEC,H1-Esc	chr5	135802329	135879124	+	76795	1			1
ID48	ENCODE	K562, HepG2, HelaS3,GM12878,NHEK,HUVEC,H1-Esc	chrX	148280185	148400787	+	120602				1
ID480	ENCODE	K562, HepG2, HelaS3,GM12878,NHEK,HUVEC,H1-Esc	chr5	141732070	141868990	+	136920	1			1
ID-480	ENCODE	K562, HepG2, HelaS3,GM12878,NHEK,HUVEC,H1-Esc	chr4	4025216	4109350	-	84134				1
ID481	ENCODE	K562, HepG2, HelaS3,GM12878,NHEK,HUVEC,H1-Esc	chr5	141904929	142149194	+	244265				1
ID-482	ENCODE	K562, HepG2, HelaS3,GM12878,NHEK,HUVEC,H1-Esc	chr4	6591411	6642298	-	50887	1			1
ID483	ENCODE	K562, HepG2, HelaS3,GM12878,NHEK,HUVEC,H1-Esc	chr5	147326174	147402027	+	75853	1			1
ID-486	ENCODE	K562, HepG2, HelaS3,GM12878,NHEK,HUVEC,H1-Esc	chr4	15168602	15281140	-	112538				1
ID488	ENCODE	K562, HepG2, HelaS3,GM12878,NHEK,HUVEC,H1-Esc	chr5	163719545	163780584	+	61039				1
ID489	ENCODE	K562, HepG2, HelaS3,GM12878,NHEK,HUVEC,H1-Esc	chr4	2536216	2597229	+	61013	1			1
ID49	ENCODE	K562, HepG2, HelaS3,GM12878,NHEK,HUVEC,H1-Esc	chrX	151143265	151307801	+	164536	1			1
ID-49	ENCODE	K562, HepG2, HelaS3,GM12878,NHEK,HUVEC,H1-Esc	chrX	141851867	142066296	-	214429	1			1
ID491	ENCODE	K562, HepG2, HelaS3,GM12878,NHEK,HUVEC,H1-Esc	chr4	9533955	9617508	+	83553	1			1
ID-492	ENCODE	K562, HepG2, HelaS3,GM12878,NHEK,HUVEC,H1-Esc	chr4	24330396	24474882	-	144486	1			1	LTR16C	LTR16C,MLT1K
ID-495	ENCODE	K562, HepG2, HelaS3,GM12878,NHEK,HUVEC,H1-Esc	chr4	34042677	34336996	-	294319	1	LTR12C	LTR12C	1	MLT2B3,LTR89,LTR12C	MLT2B3,LTR89,LTR12C
ID497	ENCODE	K562, HepG2, HelaS3,GM12878,NHEK,HUVEC,H1-Esc	chr4	22999032	23339149	+	340117	1	THE1B	THE1B	1	THE1B	THE1B
ID-498	ENCODE	K562, HepG2, HelaS3,GM12878,NHEK,HUVEC,H1-Esc	chr4	49570652	49628431	-	57779	1			1
ID-499	ENCODE	K562, HepG2, HelaS3,GM12878,NHEK,HUVEC,H1-Esc	chr4	56749204	56815376	-	66172	1	HERV4_I-int,MER51D,MER51D	LTR61,HERV4_I-int,MER51D,MER51D	1	HERV4_I-int,HERV4_I-int,HERV4_I-int,MER51D,MER51D	HERV4_I-int,LTR7,HERV4_I-int,LTR61,HERV4_I-int,MER51D,MER51D
ID50	ENCODE	K562, HepG2, HelaS3,GM12878,NHEK,HUVEC,H1-Esc	chrX	154841913	154997241	+	155328	1			1
ID500	ENCODE	K562, HepG2, HelaS3,GM12878,NHEK,HUVEC,H1-Esc	chr4	24322996	24392567	+	69571	1	HERVH-int	HERVH-int	1	LTR7Y,HERVH-int,HERVH-int	LTR7Y,HERVH-int,HERVH-int
ID-500	ENCODE	K562, HepG2, HelaS3,GM12878,NHEK,HUVEC,H1-Esc	chr4	62555670	62637989	-	82319	1	HERVH-int,HERVH-int,LTR7	HERVH-int,HERVH-int,LTR7	1	HERVH-int,HERVH-int,HERVH-int,HERVH-int,LTR7,MER34B-int,MER34-int,MER34-int	HERVH-int,HERVH-int,HERVH-int,HERVH-int,LTR7,MER34B-int,MER34-int,MER34-int
ID501	ENCODE	K562, HepG2, HelaS3,GM12878,NHEK,HUVEC,H1-Esc	chr4	25862391	25914441	+	52050	1			1
ID-504	ENCODE	K562, HepG2, HelaS3,GM12878,NHEK,HUVEC,H1-Esc	chr4	75521165	75582560	-	61395	1			1
ID505	ENCODE	K562, HepG2, HelaS3,GM12878,NHEK,HUVEC,H1-Esc	chr4	31997970	32247479	+	249509	1	LTR12C	LTR12C	1	LTR12C,MLT1H1	MER101B,LTR12C,MLT1H1
ID-507	ENCODE	K562, HepG2, HelaS3,GM12878,NHEK,HUVEC,H1-Esc	chr4	89326960	89378169	-	51209	1		LTR1,LTR49	1	MER61C	LTR1,MER61C,LTR49
ID509	ENCODE	K562, HepG2, HelaS3,GM12878,NHEK,HUVEC,H1-Esc	chr4	56914988	57036001	+	121013	1			1
ID-509	ENCODE	K562, HepG2, HelaS3,GM12878,NHEK,HUVEC,H1-Esc	chr4	92484357	92545418	-	61061	1		LTR7,HERVH-int,HERVH-int	1		LTR7,HERVH-int,HERVH-int,HERVH-int
ID512	ENCODE	K562, HepG2, HelaS3,GM12878,NHEK,HUVEC,H1-Esc	chr4	66863894	67307773	+	443879	1	LTR83	LTR83	1	LTR83	LTR83,MLT1N2
ID513	ENCODE	K562, HepG2, HelaS3,GM12878,NHEK,HUVEC,H1-Esc	chr4	74123423	74196139	+	72716	1			1
ID-515	ENCODE	K562, HepG2, HelaS3,GM12878,NHEK,HUVEC,H1-Esc	chr4	115465843	115520219	-	54376	1			1
ID-516	ENCODE	K562, HepG2, HelaS3,GM12878,NHEK,HUVEC,H1-Esc	chr4	121510293	121564340	-	54047				1
ID518	ENCODE	K562, HepG2, HelaS3,GM12878,NHEK,HUVEC,H1-Esc	chr4	97091060	97333161	+	242101	1			1
ID519	ENCODE	K562, HepG2, HelaS3,GM12878,NHEK,HUVEC,H1-Esc	chr4	104176917	104560471	+	383554	1			1
ID-519	ENCODE	K562, HepG2, HelaS3,GM12878,NHEK,HUVEC,H1-Esc	chr4	127245415	127878004	-	632589	1		MLT2C1,MLT1J1,MER52A,MLT1J1	1		MLT2C1,MLT1J1,MER52A,MLT1J1
ID-52	ENCODE	K562, HepG2, HelaS3,GM12878,NHEK,HUVEC,H1-Esc	chrX	150574655	150707091	-	132436	1	MER61-int,MER61-int,MER61-int,MER61-int,MER61C	MER61-int,MER61-int,MER61-int,MER61-int,MER61C	1	MER61-int,MER61-int,MER61-int,MER61-int,MER61C	MER61-int,MER61-int,MER61-int,MER61-int,MER61C
ID-520	ENCODE	K562, HepG2, HelaS3,GM12878,NHEK,HUVEC,H1-Esc	chr4	128727666	128802635	-	74969	1			1
ID521	ENCODE	K562, HepG2, HelaS3,GM12878,NHEK,HUVEC,H1-Esc	chr4	113625461	113738258	+	112797	1			1
ID522	ENCODE	K562, HepG2, HelaS3,GM12878,NHEK,HUVEC,H1-Esc	chr4	114880587	115023972	+	143385	1			1
ID-522	ENCODE	K562, HepG2, HelaS3,GM12878,NHEK,HUVEC,H1-Esc	chr4	130694036	130775525	-	81489	1			1
ID-523	ENCODE	K562, HepG2, HelaS3,GM12878,NHEK,HUVEC,H1-Esc	chr4	132843329	132897343	-	54014	1			1
ID524	ENCODE	K562, HepG2, HelaS3,GM12878,NHEK,HUVEC,H1-Esc	chr4	120987617	121048699	+	61082	1		MLT1E3	1		MLT1E3,MER95
ID526	ENCODE	K562, HepG2, HelaS3,GM12878,NHEK,HUVEC,H1-Esc	chr4	124456993	124570227	+	113234				1
ID527	ENCODE	K562, HepG2, HelaS3,GM12878,NHEK,HUVEC,H1-Esc	chr4	129209062	129349073	+	140011	1			1		MLT1L
ID-530	ENCODE	K562, HepG2, HelaS3,GM12878,NHEK,HUVEC,H1-Esc	chr4	145567418	145676852	-	109434				1
ID531	ENCODE	K562, HepG2, HelaS3,GM12878,NHEK,HUVEC,H1-Esc	chr4	135248163	135305888	+	57725	1			1
ID532	ENCODE	K562, HepG2, HelaS3,GM12878,NHEK,HUVEC,H1-Esc	chr4	142253911	142454994	+	201083	1		LTR12C,LTR12C	1	LOR1-int	LTR12C,LTR12C,LOR1-int
ID-532	ENCODE	K562, HepG2, HelaS3,GM12878,NHEK,HUVEC,H1-Esc	chr4	152149373	152250780	-	101407	1			1
ID-534	ENCODE	K562, HepG2, HelaS3,GM12878,NHEK,HUVEC,H1-Esc	chr4	158608880	158745538	-	136658				1
ID536	ENCODE	K562, HepG2, HelaS3,GM12878,NHEK,HUVEC,H1-Esc	chr4	147192603	147272269	+	79666	1			1
ID537	ENCODE	K562, HepG2, HelaS3,GM12878,NHEK,HUVEC,H1-Esc	chr4	160024182	160187215	+	163033	1			1
ID-538	ENCODE	K562, HepG2, HelaS3,GM12878,NHEK,HUVEC,H1-Esc	chr4	172990953	173077275	-	86322	1	MER48	MLT1A0,MER48	1	MER48	MLT1A0,MER48
ID-539	ENCODE	K562, HepG2, HelaS3,GM12878,NHEK,HUVEC,H1-Esc	chr4	177721553	177931957	-	210404	1			1
ID-54	ENCODE	K562, HepG2, HelaS3,GM12878,NHEK,HUVEC,H1-Esc	chrX	154306523	154376162	-	69639				1
ID-541	ENCODE	K562, HepG2, HelaS3,GM12878,NHEK,HUVEC,H1-Esc	chr4	185192370	185242893	-	50523				1
ID542	ENCODE	K562, HepG2, HelaS3,GM12878,NHEK,HUVEC,H1-Esc	chr4	174298803	174403696	+	104893	1			1	MER65C	MER65C
ID-542	ENCODE	K562, HepG2, HelaS3,GM12878,NHEK,HUVEC,H1-Esc	chr4	185406731	185458997	-	52266	1		MLT2C1	1		MLT2C1
ID-543	ENCODE	K562, HepG2, HelaS3,GM12878,NHEK,HUVEC,H1-Esc	chr4	185462593	185547317	-	84724	1	MER11B	MER11B	1	MER11B	MER11B
ID544	ENCODE	K562, HepG2, HelaS3,GM12878,NHEK,HUVEC,H1-Esc	chr4	184774183	184826204	+	52021				1
ID-544	ENCODE	K562, HepG2, HelaS3,GM12878,NHEK,HUVEC,H1-Esc	chr4	190063451	190285453	-	222002	1			1
ID545	ENCODE	K562, HepG2, HelaS3,GM12878,NHEK,HUVEC,H1-Esc	chr4	187680394	187846394	+	166000	1		THE1A	1		THE1A
ID-545	ENCODE	K562, HepG2, HelaS3,GM12878,NHEK,HUVEC,H1-Esc	chr4	190592269	190643700	-	51431	1			1
ID-547	ENCODE	K562, HepG2, HelaS3,GM12878,NHEK,HUVEC,H1-Esc	chr3	4853733	4910480	-	56747	1			1
ID55	ENCODE	K562, HepG2, HelaS3,GM12878,NHEK,HUVEC,H1-Esc	chr13	38488787	38645505	+	156718	1		MER61E	1	MER41A	MER61E,MER41A
ID551	ENCODE	K562, HepG2, HelaS3,GM12878,NHEK,HUVEC,H1-Esc	chr3	17901523	18003674	+	102151	1			1
ID-551	ENCODE	K562, HepG2, HelaS3,GM12878,NHEK,HUVEC,H1-Esc	chr3	13114773	13325970	-	211197	1			1		LTR16A
ID552	ENCODE	K562, HepG2, HelaS3,GM12878,NHEK,HUVEC,H1-Esc	chr3	18485740	18546662	+	60922				1
ID-552	ENCODE	K562, HepG2, HelaS3,GM12878,NHEK,HUVEC,H1-Esc	chr3	16656009	16739392	-	83383				1	LTR49-int,MER4-int	LTR49-int,MER4-int
ID-553	ENCODE	K562, HepG2, HelaS3,GM12878,NHEK,HUVEC,H1-Esc	chr3	27964773	28101184	-	136411				1
ID554	ENCODE	K562, HepG2, HelaS3,GM12878,NHEK,HUVEC,H1-Esc	chr3	20941199	20993299	+	52100	1		MLT1K	1		MLT1K
ID-554	ENCODE	K562, HepG2, HelaS3,GM12878,NHEK,HUVEC,H1-Esc	chr3	28125871	28180207	-	54336				1
ID556	ENCODE	K562, HepG2, HelaS3,GM12878,NHEK,HUVEC,H1-Esc	chr3	21584245	21749231	+	164986	1	MER61A,MER61-int,MER61-int,MER61-int,MER61-int	MER61A,MER61-int,MER61-int,MER61-int,MER61-int	1	MER61A,MER61-int,MER61-int,MER61-int,MER61-int	MER61A,MER61-int,MER61-int,MER61-int,MER61-int
ID-556	ENCODE	K562, HepG2, HelaS3,GM12878,NHEK,HUVEC,H1-Esc	chr3	43671435	43733287	-	61852	1			1
ID557	ENCODE	K562, HepG2, HelaS3,GM12878,NHEK,HUVEC,H1-Esc	chr3	24134708	24193488	+	58780				1
ID-558	ENCODE	K562, HepG2, HelaS3,GM12878,NHEK,HUVEC,H1-Esc	chr3	63576084	63631402	-	55318	1			1
ID-559	ENCODE	K562, HepG2, HelaS3,GM12878,NHEK,HUVEC,H1-Esc	chr3	64211601	64436719	-	225118				1
ID-560	ENCODE	K562, HepG2, HelaS3,GM12878,NHEK,HUVEC,H1-Esc	chr3	65254961	65311271	-	56310				1	MLT1J1	MLT1J1
ID561	ENCODE	K562, HepG2, HelaS3,GM12878,NHEK,HUVEC,H1-Esc	chr3	40951382	41156818	+	205436				1		LTR17
ID562	ENCODE	K562, HepG2, HelaS3,GM12878,NHEK,HUVEC,H1-Esc	chr3	42054376	42127396	+	73020	1			1
ID563	ENCODE	K562, HepG2, HelaS3,GM12878,NHEK,HUVEC,H1-Esc	chr3	44037207	44151833	+	114626	1			1
ID564	ENCODE	K562, HepG2, HelaS3,GM12878,NHEK,HUVEC,H1-Esc	chr3	45117897	45222497	+	104600				1	THE1A-int	THE1A-int
ID-565	ENCODE	K562, HepG2, HelaS3,GM12878,NHEK,HUVEC,H1-Esc	chr3	80586553	80820376	-	233823	1	LTR1,LTR1,MLT1I	LTR1,LTR1,MLT1I	1	LTR1,LTR1,MLT1I	LTR1,LTR1,MLT1I
ID-566	ENCODE	K562, HepG2, HelaS3,GM12878,NHEK,HUVEC,H1-Esc	chr3	99873911	99980524	-	106613	1	LTR7	MLT1J-int,LTR7	1	LTR7	MLT1J-int,LTR7
ID567	ENCODE	K562, HepG2, HelaS3,GM12878,NHEK,HUVEC,H1-Esc	chr3	80819729	80873356	+	53627	1		LTR1,LTR1,MLT1I	1		LTR1,LTR1,MLT1I
ID-567	ENCODE	K562, HepG2, HelaS3,GM12878,NHEK,HUVEC,H1-Esc	chr3	104034384	104628863	-	594479	1			1
ID-568	ENCODE	K562, HepG2, HelaS3,GM12878,NHEK,HUVEC,H1-Esc	chr3	104944198	105087184	-	142986	1			1
ID569	ENCODE	K562, HepG2, HelaS3,GM12878,NHEK,HUVEC,H1-Esc	chr3	84353479	84469543	+	116064	1	MLT2B3	MLT2B3	1	MLT2B3	MLT2B3
ID-569	ENCODE	K562, HepG2, HelaS3,GM12878,NHEK,HUVEC,H1-Esc	chr3	105892935	105975508	-	82573	1		MER61A,MER61-int,MER61-int,MER61-int,MER61-int,MER61-int,MER61-int	1		MER61A,MER61-int,MER61-int,MER61-int,MER61-int,MER61-int,MER61-int
ID57	ENCODE	K562, HepG2, HelaS3,GM12878,NHEK,HUVEC,H1-Esc	chr13	51205815	51381583	+	175768				1
ID-57	ENCODE	K562, HepG2, HelaS3,GM12878,NHEK,HUVEC,H1-Esc	chr13	27773133	27825417	-	52284	1			1
ID570	ENCODE	K562, HepG2, HelaS3,GM12878,NHEK,HUVEC,H1-Esc	chr3	87841443	87952647	+	111204	1			1
ID-570	ENCODE	K562, HepG2, HelaS3,GM12878,NHEK,HUVEC,H1-Esc	chr3	106410987	106555546	-	144559	1	LOR1-int	LOR1-int	1	LOR1-int	LOR1-int
ID-571	ENCODE	K562, HepG2, HelaS3,GM12878,NHEK,HUVEC,H1-Esc	chr3	110548248	110608717	-	60469	1			1
ID572	ENCODE	K562, HepG2, HelaS3,GM12878,NHEK,HUVEC,H1-Esc	chr3	88107645	88187735	+	80090	1			1		MLT1J
ID-573	ENCODE	K562, HepG2, HelaS3,GM12878,NHEK,HUVEC,H1-Esc	chr3	115269441	115511380	-	241939	1		LTR12C,LTR12C,MLT2A1	1	HERVH-int,HERVH-int,HERVH-int,HERVH-int	LTR12C,LTR12C,MLT2A1,HERVH-int,HERVH-int,HERVH-int,HERVH-int
ID574	ENCODE	K562, HepG2, HelaS3,GM12878,NHEK,HUVEC,H1-Esc	chr3	107843306	107915783	+	72477	1	THE1C	THE1C,MLT1B	1	THE1C	THE1C,MLT1B,ERV3-16A3_LTR,THE1D,ERV3-16A3_LTR
ID577	ENCODE	K562, HepG2, HelaS3,GM12878,NHEK,HUVEC,H1-Esc	chr3	110223865	110355000	+	131135	1	THE1B	THE1B	1	THE1B	THE1B
ID-578	ENCODE	K562, HepG2, HelaS3,GM12878,NHEK,HUVEC,H1-Esc	chr3	117165232	117235411	-	70179				1
ID58	ENCODE	K562, HepG2, HelaS3,GM12878,NHEK,HUVEC,H1-Esc	chr13	53414222	53482338	+	68116				1
ID-58	ENCODE	K562, HepG2, HelaS3,GM12878,NHEK,HUVEC,H1-Esc	chr13	38591633	38689547	-	97914				1
ID580	ENCODE	K562, HepG2, HelaS3,GM12878,NHEK,HUVEC,H1-Esc	chr3	112142157	112204786	+	62629	1		HERVH-int,HERVH-int	1		HERVH-int,HERVH-int,HERVH-int,HERVH-int,HERVH-int,LTR7
ID-580	ENCODE	K562, HepG2, HelaS3,GM12878,NHEK,HUVEC,H1-Esc	chr3	117520468	117716442	-	195974				1
ID581	ENCODE	K562, HepG2, HelaS3,GM12878,NHEK,HUVEC,H1-Esc	chr3	112383621	112660404	+	276783	1			1
ID582	ENCODE	K562, HepG2, HelaS3,GM12878,NHEK,HUVEC,H1-Esc	chr3	115035887	115302789	+	266902	1			1
ID583	ENCODE	K562, HepG2, HelaS3,GM12878,NHEK,HUVEC,H1-Esc	chr3	115508652	115923786	+	415134	1	LTR12C,LTR12C,MLT2A1	LTR12C,LTR12C,MLT2A1	1	LTR12C,LTR12C,MLT2A1	LTR12C,LTR12C,MLT2A1
ID-583	ENCODE	K562, HepG2, HelaS3,GM12878,NHEK,HUVEC,H1-Esc	chr3	125538824	125634709	-	95885	1			1
ID586	ENCODE	K562, HepG2, HelaS3,GM12878,NHEK,HUVEC,H1-Esc	chr3	136736703	136932713	+	196010	1			1
ID-586	ENCODE	K562, HepG2, HelaS3,GM12878,NHEK,HUVEC,H1-Esc	chr3	138478519	138554346	-	75827	1			1
ID587	ENCODE	K562, HepG2, HelaS3,GM12878,NHEK,HUVEC,H1-Esc	chr3	139108623	139282693	+	174070	1			1
ID589	ENCODE	K562, HepG2, HelaS3,GM12878,NHEK,HUVEC,H1-Esc	chr3	148937190	149003967	+	66777	1	MER57E1,THE1B,THE1B-int,THE1B	MLT1E3,MLT1E3,MER57E1,THE1B,THE1B-int,THE1B	1	MER57E1,THE1B,THE1B-int,THE1B	MLT1E3,MLT1E3,MER57E1,THE1B,THE1B-int,THE1B
ID-589	ENCODE	K562, HepG2, HelaS3,GM12878,NHEK,HUVEC,H1-Esc	chr3	151181647	151257104	-	75457				1
ID59	ENCODE	K562, HepG2, HelaS3,GM12878,NHEK,HUVEC,H1-Esc	chr13	54842519	54934903	+	92384	1	HERVH-int	HERVH-int	1	HERVH-int,HERVH-int,HERVH-int,HERVH-int	HERVH-int,HERVH-int,HERVH-int,HERVH-int
ID590	ENCODE	K562, HepG2, HelaS3,GM12878,NHEK,HUVEC,H1-Esc	chr3	152185115	152283983	+	98868	1			1
ID-590	ENCODE	K562, HepG2, HelaS3,GM12878,NHEK,HUVEC,H1-Esc	chr3	151395698	151488511	-	92813	1			1
ID591	ENCODE	K562, HepG2, HelaS3,GM12878,NHEK,HUVEC,H1-Esc	chr3	152889601	152942343	+	52742	1			1
ID-591	ENCODE	K562, HepG2, HelaS3,GM12878,NHEK,HUVEC,H1-Esc	chr3	151861441	151923301	-	61860	1			1
ID-592	ENCODE	K562, HepG2, HelaS3,GM12878,NHEK,HUVEC,H1-Esc	chr3	154934236	154999408	-	65172				1		MER51B
ID594	ENCODE	K562, HepG2, HelaS3,GM12878,NHEK,HUVEC,H1-Esc	chr3	156892666	157008296	+	115630	1			1	MLT1K,MLT1K	MLT1K,MLT1K
ID-597	ENCODE	K562, HepG2, HelaS3,GM12878,NHEK,HUVEC,H1-Esc	chr3	174901063	174992197	-	91134	1	THE1B	THE1B	1	THE1B	THE1B
ID-598	ENCODE	K562, HepG2, HelaS3,GM12878,NHEK,HUVEC,H1-Esc	chr3	175984082	176045149	-	61067	1	HERVH-int,LTR7	HERVH-int,LTR7	1	HERVH-int,HERVH-int,HERVH-int,HERVH-int,HERVH-int,HERVH-int,HERVH-int,LTR7	HERVH-int,HERVH-int,HERVH-int,HERVH-int,HERVH-int,HERVH-int,HERVH-int,LTR7
ID60	ENCODE	K562, HepG2, HelaS3,GM12878,NHEK,HUVEC,H1-Esc	chr13	55613472	56011924	+	398452				1	THE1D	THE1D
ID-60	ENCODE	K562, HepG2, HelaS3,GM12878,NHEK,HUVEC,H1-Esc	chr13	38821095	38924603	-	103508	1			1
ID601	ENCODE	K562, HepG2, HelaS3,GM12878,NHEK,HUVEC,H1-Esc	chr3	163217659	163467955	+	250296	1	LTR12C,LTR12C	LTR12C,LTR12C,MSTA	1	LTR12C,LTR12C	LTR12C,LTR12C,MSTA
ID603	ENCODE	K562, HepG2, HelaS3,GM12878,NHEK,HUVEC,H1-Esc	chr3	165177624	165263233	+	85609	1	MLT2B4	LTR16A1,MLT2B4	1	MLT2B4	LTR16A1,MLT2B4
ID-603	ENCODE	K562, HepG2, HelaS3,GM12878,NHEK,HUVEC,H1-Esc	chr3	179754836	180210129	-	455293	1			1
ID604	ENCODE	K562, HepG2, HelaS3,GM12878,NHEK,HUVEC,H1-Esc	chr3	165592511	165946904	+	354393	1			1
ID-604	ENCODE	K562, HepG2, HelaS3,GM12878,NHEK,HUVEC,H1-Esc	chr3	187077656	187130291	-	52635	1			1
ID605	ENCODE	K562, HepG2, HelaS3,GM12878,NHEK,HUVEC,H1-Esc	chr3	165975974	166029223	+	53249				1		LTR12C,LTR12C
ID-605	ENCODE	K562, HepG2, HelaS3,GM12878,NHEK,HUVEC,H1-Esc	chr3	187526139	187583137	-	56998	1			1
ID-607	ENCODE	K562, HepG2, HelaS3,GM12878,NHEK,HUVEC,H1-Esc	chr2	8473150	8723966	-	250816	1			1
ID608	ENCODE	K562, HepG2, HelaS3,GM12878,NHEK,HUVEC,H1-Esc	chr3	176044055	176137052	+	92997	1		HERVH-int,LTR7	1		HERVH-int,HERVH-int,HERVH-int,HERVH-int,HERVH-int,HERVH-int,HERVH-int,LTR7,LTR7
ID-608	ENCODE	K562, HepG2, HelaS3,GM12878,NHEK,HUVEC,H1-Esc	chr2	13503282	13673883	-	170601	1	Harlequin-int,Harlequin-int,LTR2	Harlequin-int,Harlequin-int,LTR2	1	Harlequin-int,Harlequin-int,Harlequin-int,LTR2	Harlequin-int,Harlequin-int,Harlequin-int,LTR2,THE1D
ID61	ENCODE	K562, HepG2, HelaS3,GM12878,NHEK,HUVEC,H1-Esc	chr13	56154695	56460262	+	305567	1		HERVH-int,HERVH-int,HERVH-int,LTR7	1		LTR7,HERVH-int,HERVH-int,HERVH-int,HERVH-int,HERVH-int,HERVH-int,HERVH-int,LTR7
ID-61	ENCODE	K562, HepG2, HelaS3,GM12878,NHEK,HUVEC,H1-Esc	chr13	40667192	40766952	-	99760				1
ID-614	ENCODE	K562, HepG2, HelaS3,GM12878,NHEK,HUVEC,H1-Esc	chr2	19356810	19547825	-	191015	1			1
ID615	ENCODE	K562, HepG2, HelaS3,GM12878,NHEK,HUVEC,H1-Esc	chr2	11622945	11674047	+	51102	1			1
ID616	ENCODE	K562, HepG2, HelaS3,GM12878,NHEK,HUVEC,H1-Esc	chr2	12005685	12092711	+	87026	1		MLT1A0,MLT1H	1		MLT1A0,MLT1H
ID618	ENCODE	K562, HepG2, HelaS3,GM12878,NHEK,HUVEC,H1-Esc	chr2	18478940	19188279	+	709339	1			1
ID619	ENCODE	K562, HepG2, HelaS3,GM12878,NHEK,HUVEC,H1-Esc	chr2	19224375	19327606	+	103231	1			1	LTR67B	LTR67B
ID-62	ENCODE	K562, HepG2, HelaS3,GM12878,NHEK,HUVEC,H1-Esc	chr13	40794766	40917090	-	122324				1
ID620	ENCODE	K562, HepG2, HelaS3,GM12878,NHEK,HUVEC,H1-Esc	chr2	21293405	21560917	+	267512	1			1
ID-620	ENCODE	K562, HepG2, HelaS3,GM12878,NHEK,HUVEC,H1-Esc	chr2	42003378	42053571	-	50193				1
ID621	ENCODE	K562, HepG2, HelaS3,GM12878,NHEK,HUVEC,H1-Esc	chr2	24714072	24786940	+	72868	1			1		LTR65
ID-622	ENCODE	K562, HepG2, HelaS3,GM12878,NHEK,HUVEC,H1-Esc	chr2	46578131	46656436	-	78305	1			1
ID623	ENCODE	K562, HepG2, HelaS3,GM12878,NHEK,HUVEC,H1-Esc	chr2	33824395	33910508	+	86113	1			1
ID-623	ENCODE	K562, HepG2, HelaS3,GM12878,NHEK,HUVEC,H1-Esc	chr2	51518919	51577350	-	58431	1			1
ID-624	ENCODE	K562, HepG2, HelaS3,GM12878,NHEK,HUVEC,H1-Esc	chr2	51939195	52007001	-	67806	1	LTR12C	LTR12C	1	LTR12C	LTR12C
ID626	ENCODE	K562, HepG2, HelaS3,GM12878,NHEK,HUVEC,H1-Esc	chr2	35400114	35662151	+	262037				1		LTR6A
ID-626	ENCODE	K562, HepG2, HelaS3,GM12878,NHEK,HUVEC,H1-Esc	chr2	55333227	55398737	-	65510				1
ID628	ENCODE	K562, HepG2, HelaS3,GM12878,NHEK,HUVEC,H1-Esc	chr2	37789055	37902464	+	113409	1	MLT1I,LTR37A	MLT1I,LTR37A	1	MLT1I,LTR37A	MLT1I,LTR37A
ID629	ENCODE	K562, HepG2, HelaS3,GM12878,NHEK,HUVEC,H1-Esc	chr2	39835080	39892613	+	57533				1
ID63	ENCODE	K562, HepG2, HelaS3,GM12878,NHEK,HUVEC,H1-Esc	chr13	64649101	65000706	+	351605	1		MER52A,MER52A,MER52-int,MER50-int,MER52A,LTR12C,MER52A	1		MER52A,MER52A,MER52-int,MER50-int,MER52A,LTR12C,LTR12C,MER52A
ID-63	ENCODE	K562, HepG2, HelaS3,GM12878,NHEK,HUVEC,H1-Esc	chr13	43377589	43447064	-	69475	1	HERVH-int,HERVH-int,HERVH-int,HERVH-int,HERVH-int,HERVH-int,LTR7	HERVH-int,HERVH-int,HERVH-int,HERVH-int,HERVH-int,HERVH-int,LTR7	1	LTR7,HERVH-int,HERVH-int,HERVH-int,HERVH-int,HERVH-int,HERVH-int,LTR7,MER49,MER49	LTR7,HERVH-int,HERVH-int,HERVH-int,HERVH-int,HERVH-int,HERVH-int,LTR7,MER49,MER49
ID630	ENCODE	K562, HepG2, HelaS3,GM12878,NHEK,HUVEC,H1-Esc	chr2	54198172	54342148	+	143976	1			1
ID632	ENCODE	K562, HepG2, HelaS3,GM12878,NHEK,HUVEC,H1-Esc	chr2	58655436	58746545	+	91109	1			1
ID-632	ENCODE	K562, HepG2, HelaS3,GM12878,NHEK,HUVEC,H1-Esc	chr2	58160513	58274548	-	114035	1			1
ID634	ENCODE	K562, HepG2, HelaS3,GM12878,NHEK,HUVEC,H1-Esc	chr2	62523315	62691426	+	168111				1	LTR37B	LTR37B
ID-634	ENCODE	K562, HepG2, HelaS3,GM12878,NHEK,HUVEC,H1-Esc	chr2	64433365	64483428	-	50063	1		LTR7,HERVH-int,HERVH-int,HERVH-int,HERVH-int,HERVH-int	1		LTR7,HERVH-int,HERVH-int,HERVH-int,HERVH-int,HERVH-int,HERVH-int,HERVH-int,LTR7
ID635	ENCODE	K562, HepG2, HelaS3,GM12878,NHEK,HUVEC,H1-Esc	chr2	63286913	63375134	+	88221				1
ID-635	ENCODE	K562, HepG2, HelaS3,GM12878,NHEK,HUVEC,H1-Esc	chr2	64881163	64978172	-	97009	1			1
ID-636	ENCODE	K562, HepG2, HelaS3,GM12878,NHEK,HUVEC,H1-Esc	chr2	65170001	65283334	-	113333	1			1	MLT1K	MLT1N2,MLT1K
ID637	ENCODE	K562, HepG2, HelaS3,GM12878,NHEK,HUVEC,H1-Esc	chr2	64374995	64540547	+	165552	1			1
ID638	ENCODE	K562, HepG2, HelaS3,GM12878,NHEK,HUVEC,H1-Esc	chr2	74212051	74262251	+	50200	1			1	MLT1I	MLT1I
ID-638	ENCODE	K562, HepG2, HelaS3,GM12878,NHEK,HUVEC,H1-Esc	chr2	67442505	67558851	-	116346	1		HERVH-int	1		MLT1A0,LTR7,HERVH-int,HERVH-int,HERVH-int
ID-639	ENCODE	K562, HepG2, HelaS3,GM12878,NHEK,HUVEC,H1-Esc	chr2	67572107	67625258	-	53151	1			1
ID64	ENCODE	K562, HepG2, HelaS3,GM12878,NHEK,HUVEC,H1-Esc	chr13	65722915	65779071	+	56156				1		LTR12C,LTR40c
ID640	ENCODE	K562, HepG2, HelaS3,GM12878,NHEK,HUVEC,H1-Esc	chr2	76356541	76445498	+	88957				1		LTR24B,LTR24B
ID641	ENCODE	K562, HepG2, HelaS3,GM12878,NHEK,HUVEC,H1-Esc	chr2	77315427	77406021	+	90594	1	LTR7,HERVH-int,HERVH-int	LTR7,HERVH-int,HERVH-int	1	LTR7,HERVH-int,HERVH-int,HERVH-int,HERVH-int	LTR16D,LTR16D,LTR7,HERVH-int,HERVH-int,HERVH-int,HERVH-int
ID-641	ENCODE	K562, HepG2, HelaS3,GM12878,NHEK,HUVEC,H1-Esc	chr2	75136024	75186051	-	50027	1			1		MER39
ID642	ENCODE	K562, HepG2, HelaS3,GM12878,NHEK,HUVEC,H1-Esc	chr2	81708722	81822057	+	113335	1		MER52A	1		MER52A,THE1B
ID643	ENCODE	K562, HepG2, HelaS3,GM12878,NHEK,HUVEC,H1-Esc	chr2	84019139	84095950	+	76811				1		HERVH-int,HERVH-int,HERVH-int,HERVH-int,LTR7
ID645	ENCODE	K562, HepG2, HelaS3,GM12878,NHEK,HUVEC,H1-Esc	chr2	113520656	113629427	+	108771	1		LOR1b	1		LOR1b
ID646	ENCODE	K562, HepG2, HelaS3,GM12878,NHEK,HUVEC,H1-Esc	chr2	114082623	114151342	+	68719	1			1
ID-646	ENCODE	K562, HepG2, HelaS3,GM12878,NHEK,HUVEC,H1-Esc	chr2	101818225	101869375	-	51150	1			1	LTR7	LTR7
ID-647	ENCODE	K562, HepG2, HelaS3,GM12878,NHEK,HUVEC,H1-Esc	chr2	108167345	108364933	-	197588	1	LTR12C,LTR12C	THE1B,LTR12C,LTR12C	1	LTR12C,LTR12C	THE1B,LTR12C,LTR12C
ID649	ENCODE	K562, HepG2, HelaS3,GM12878,NHEK,HUVEC,H1-Esc	chr2	118900190	118972600	+	72410	1			1
ID-649	ENCODE	K562, HepG2, HelaS3,GM12878,NHEK,HUVEC,H1-Esc	chr2	114567701	114648605	-	80904	1	MSTD	MSTD	1	MSTD	MSTD
ID-65	ENCODE	K562, HepG2, HelaS3,GM12878,NHEK,HUVEC,H1-Esc	chr13	51655182	51744617	-	89435	1		LTR7,HERVH-int,HERVH-int,HERVH-int,HERVH-int,HERVH-int	1		LTR7,HERVH-int,HERVH-int,HERVH-int,HERVH-int
ID-650	ENCODE	K562, HepG2, HelaS3,GM12878,NHEK,HUVEC,H1-Esc	chr2	117901482	118383552	-	482070	1			1
ID-651	ENCODE	K562, HepG2, HelaS3,GM12878,NHEK,HUVEC,H1-Esc	chr2	126991501	127066328	-	74827	1	LTR1	LTR1	1	MLT1C,LTR1	MLT1C,LTR1
ID-652	ENCODE	K562, HepG2, HelaS3,GM12878,NHEK,HUVEC,H1-Esc	chr2	134326894	134399267	-	72373	1			1
ID-653	ENCODE	K562, HepG2, HelaS3,GM12878,NHEK,HUVEC,H1-Esc	chr2	138814682	139259338	-	444656	1			1
ID655	ENCODE	K562, HepG2, HelaS3,GM12878,NHEK,HUVEC,H1-Esc	chr2	134885857	134966717	+	80860	1			1
ID656	ENCODE	K562, HepG2, HelaS3,GM12878,NHEK,HUVEC,H1-Esc	chr2	136742181	136837965	+	95784	1			1	MLT1K	MLT1K,MLT1I
ID658	ENCODE	K562, HepG2, HelaS3,GM12878,NHEK,HUVEC,H1-Esc	chr2	140168222	140409858	+	241636	1	LTR12C	LTR12C	1	LTR12C,LTR12C,MLT1D	LTR12C,LTR12C,MLT1D
ID659	ENCODE	K562, HepG2, HelaS3,GM12878,NHEK,HUVEC,H1-Esc	chr2	150443614	150880387	+	436773	1			1
ID660	ENCODE	K562, HepG2, HelaS3,GM12878,NHEK,HUVEC,H1-Esc	chr2	154259095	154661087	+	401992	1			1
ID662	ENCODE	K562, HepG2, HelaS3,GM12878,NHEK,HUVEC,H1-Esc	chr2	156216759	156300404	+	83645	1	MER50	MER50	1	MER50	MER50
ID663	ENCODE	K562, HepG2, HelaS3,GM12878,NHEK,HUVEC,H1-Esc	chr2	165704908	166095590	+	390682	1			1
ID664	ENCODE	K562, HepG2, HelaS3,GM12878,NHEK,HUVEC,H1-Esc	chr2	168148934	168672398	+	523464	1			1
ID666	ENCODE	K562, HepG2, HelaS3,GM12878,NHEK,HUVEC,H1-Esc	chr2	174397492	174595240	+	197748	1			1
ID-666	ENCODE	K562, HepG2, HelaS3,GM12878,NHEK,HUVEC,H1-Esc	chr2	168656234	168797705	-	141471	1	THE1A	THE1A	1	THE1A	THE1A
ID667	ENCODE	K562, HepG2, HelaS3,GM12878,NHEK,HUVEC,H1-Esc	chr2	176457850	176820392	+	362542	1	MLT1J	MLT1J	1	MLT1J	MLT1J
ID669	ENCODE	K562, HepG2, HelaS3,GM12878,NHEK,HUVEC,H1-Esc	chr2	177501960	177563472	+	61512	1			1
ID-67	ENCODE	K562, HepG2, HelaS3,GM12878,NHEK,HUVEC,H1-Esc	chr13	56093242	56158010	-	64768	1	HERVH-int,HERVH-int,HERVH-int,LTR7	HERVH-int,HERVH-int,HERVH-int,LTR7	1	LTR7,HERVH-int,HERVH-int,HERVH-int,HERVH-int,HERVH-int,HERVH-int,HERVH-int,LTR7	LTR7,HERVH-int,HERVH-int,HERVH-int,HERVH-int,HERVH-int,HERVH-int,HERVH-int,LTR7
ID-670	ENCODE	K562, HepG2, HelaS3,GM12878,NHEK,HUVEC,H1-Esc	chr2	173342277	173421437	-	79160	1			1		LTR85a,MER4A1
ID671	ENCODE	K562, HepG2, HelaS3,GM12878,NHEK,HUVEC,H1-Esc	chr2	180422963	180503837	+	80874	1			1
ID-674	ENCODE	K562, HepG2, HelaS3,GM12878,NHEK,HUVEC,H1-Esc	chr2	186603589	187351330	-	747741	1	MLT1B,MLT1N2	MLT1B,MLT1N2	1	MLT1B,MLT1N2	MLT1B,MLT1N2
ID676	ENCODE	K562, HepG2, HelaS3,GM12878,NHEK,HUVEC,H1-Esc	chr2	186289490	186603235	+	313745	1			1
ID-676	ENCODE	K562, HepG2, HelaS3,GM12878,NHEK,HUVEC,H1-Esc	chr2	188591609	188898442	-	306833	1		LTR7,THE1C-int,HERVH-int	1		LTR7,THE1C-int,HERVH-int,HERVH-int,HERVH-int
ID677	ENCODE	K562, HepG2, HelaS3,GM12878,NHEK,HUVEC,H1-Esc	chr2	187867860	188271923	+	404063	1			1
ID-677	ENCODE	K562, HepG2, HelaS3,GM12878,NHEK,HUVEC,H1-Esc	chr2	189060187	189152407	-	92220	1			1		MSTA
ID678	ENCODE	K562, HepG2, HelaS3,GM12878,NHEK,HUVEC,H1-Esc	chr2	188369895	188659902	+	290007				1
ID679	ENCODE	K562, HepG2, HelaS3,GM12878,NHEK,HUVEC,H1-Esc	chr2	192708008	192977163	+	269155	1			1
ID-679	ENCODE	K562, HepG2, HelaS3,GM12878,NHEK,HUVEC,H1-Esc	chr2	190142288	190305859	-	163571	1			1
ID680	ENCODE	K562, HepG2, HelaS3,GM12878,NHEK,HUVEC,H1-Esc	chr2	194366227	194648705	+	282478				1		LTR12C,LTR12C,MER61-int,LTR1
ID681	ENCODE	K562, HepG2, HelaS3,GM12878,NHEK,HUVEC,H1-Esc	chr2	194771825	194836089	+	64264	1			1
ID682	ENCODE	K562, HepG2, HelaS3,GM12878,NHEK,HUVEC,H1-Esc	chr2	196451003	196520228	+	69225				1
ID-682	ENCODE	K562, HepG2, HelaS3,GM12878,NHEK,HUVEC,H1-Esc	chr2	191530218	191677940	-	147722	1			1
ID-683	ENCODE	K562, HepG2, HelaS3,GM12878,NHEK,HUVEC,H1-Esc	chr2	192051668	192110940	-	59272	1			1
ID685	ENCODE	K562, HepG2, HelaS3,GM12878,NHEK,HUVEC,H1-Esc	chr2	203641794	203696978	+	55184				1
ID-685	ENCODE	K562, HepG2, HelaS3,GM12878,NHEK,HUVEC,H1-Esc	chr2	193966170	194035965	-	69795	1			1
ID686	ENCODE	K562, HepG2, HelaS3,GM12878,NHEK,HUVEC,H1-Esc	chr2	207676290	207775658	+	99368	1		HERVH-int,HERVH-int,LTR7	1		HERVH-int,HERVH-int,HERVH-int,HERVH-int,LTR7
ID-688	ENCODE	K562, HepG2, HelaS3,GM12878,NHEK,HUVEC,H1-Esc	chr2	200897626	201040036	-	142410	1	MSTA	MSTA,LTR12C	1	MSTA	MSTA,LTR12C
ID690	ENCODE	K562, HepG2, HelaS3,GM12878,NHEK,HUVEC,H1-Esc	chr2	214097887	214148682	+	50795	1			1
ID691	ENCODE	K562, HepG2, HelaS3,GM12878,NHEK,HUVEC,H1-Esc	chr2	215673816	215905565	+	231749	1			1
ID694	ENCODE	K562, HepG2, HelaS3,GM12878,NHEK,HUVEC,H1-Esc	chr2	237074406	237138525	+	64119	1			1
ID-695	ENCODE	K562, HepG2, HelaS3,GM12878,NHEK,HUVEC,H1-Esc	chr2	231388338	231479819	-	91481	1			1
ID696	ENCODE	K562, HepG2, HelaS3,GM12878,NHEK,HUVEC,H1-Esc	chr2	242823529	242912018	+	88489	1			1
ID697	ENCODE	K562, HepG2, HelaS3,GM12878,NHEK,HUVEC,H1-Esc	chr1	8137444	8208380	+	70936				1
ID-698	ENCODE	K562, HepG2, HelaS3,GM12878,NHEK,HUVEC,H1-Esc	chr2	240809132	240868894	-	59762				1
ID699	ENCODE	K562, HepG2, HelaS3,GM12878,NHEK,HUVEC,H1-Esc	chr1	36866768	36921662	+	54894	1	LTR54	LTR54,MER52A	1	LTR54	LTR54,MER52A
ID-699	ENCODE	K562, HepG2, HelaS3,GM12878,NHEK,HUVEC,H1-Esc	chr1	14666143	14746493	-	80350	1	LTR12C	LTR12C	1	LTR12C	LTR12C
ID700	ENCODE	K562, HepG2, HelaS3,GM12878,NHEK,HUVEC,H1-Esc	chr1	38512641	38573035	+	60394				1
ID-701	ENCODE	K562, HepG2, HelaS3,GM12878,NHEK,HUVEC,H1-Esc	chr1	38834789	38890785	-	55996	1		HERVH-int,HERVH-int	1		LTR7,HERVH-int,HERVH-int,HERVH-int,HERVH-int
ID702	ENCODE	K562, HepG2, HelaS3,GM12878,NHEK,HUVEC,H1-Esc	chr1	41707061	41792279	+	85218	1			1
ID703	ENCODE	K562, HepG2, HelaS3,GM12878,NHEK,HUVEC,H1-Esc	chr1	51983864	52038345	+	54481	1			1
ID704	ENCODE	K562, HepG2, HelaS3,GM12878,NHEK,HUVEC,H1-Esc	chr1	59041673	59246387	+	204714	1			1
ID-704	ENCODE	K562, HepG2, HelaS3,GM12878,NHEK,HUVEC,H1-Esc	chr1	60993351	61106320	-	112969	1			1
ID705	ENCODE	K562, HepG2, HelaS3,GM12878,NHEK,HUVEC,H1-Esc	chr1	63153289	63234052	+	80763	1			1
ID-706	ENCODE	K562, HepG2, HelaS3,GM12878,NHEK,HUVEC,H1-Esc	chr1	72976651	73364979	-	388328				1
ID708	ENCODE	K562, HepG2, HelaS3,GM12878,NHEK,HUVEC,H1-Esc	chr1	72748874	72933228	+	184354	1			1
ID-709	ENCODE	K562, HepG2, HelaS3,GM12878,NHEK,HUVEC,H1-Esc	chr1	82657584	82718494	-	60910				1
ID-71	ENCODE	K562, HepG2, HelaS3,GM12878,NHEK,HUVEC,H1-Esc	chr13	65658929	65728569	-	69640				1	LTR12C,LTR40c	LTR12C,LTR40c
ID710	ENCODE	K562, HepG2, HelaS3,GM12878,NHEK,HUVEC,H1-Esc	chr1	85462102	85526620	+	64518	1			1	MLT1A0	MLT1A0
ID-710	ENCODE	K562, HepG2, HelaS3,GM12878,NHEK,HUVEC,H1-Esc	chr1	83127707	83313904	-	186197				1
ID711	ENCODE	K562, HepG2, HelaS3,GM12878,NHEK,HUVEC,H1-Esc	chr1	90187834	90248762	+	60928				1
ID713	ENCODE	K562, HepG2, HelaS3,GM12878,NHEK,HUVEC,H1-Esc	chr1	98518731	98960110	+	441379	1			1
ID-714	ENCODE	K562, HepG2, HelaS3,GM12878,NHEK,HUVEC,H1-Esc	chr1	88171355	88270250	-	98895				1
ID-715	ENCODE	K562, HepG2, HelaS3,GM12878,NHEK,HUVEC,H1-Esc	chr1	89915573	89991036	-	75463	1			1	MLT1J	MLT1J
ID716	ENCODE	K562, HepG2, HelaS3,GM12878,NHEK,HUVEC,H1-Esc	chr1	117008255	117125361	+	117106	1			1
ID719	ENCODE	K562, HepG2, HelaS3,GM12878,NHEK,HUVEC,H1-Esc	chr1	167832515	167892122	+	59607	1	Harlequin-int,Harlequin-int,Harlequin-int	Harlequin-int,Harlequin-int,Harlequin-int	1	LTR2B,Harlequin-int,Harlequin-int,Harlequin-int	LTR2B,Harlequin-int,Harlequin-int,Harlequin-int
ID-719	ENCODE	K562, HepG2, HelaS3,GM12878,NHEK,HUVEC,H1-Esc	chr1	100077991	100174162	-	96171				1
ID72	ENCODE	K562, HepG2, HelaS3,GM12878,NHEK,HUVEC,H1-Esc	chr13	80913843	81709655	+	795812	1			1
ID720	ENCODE	K562, HepG2, HelaS3,GM12878,NHEK,HUVEC,H1-Esc	chr1	168323626	168545308	+	221682	1			1
ID-720	ENCODE	K562, HepG2, HelaS3,GM12878,NHEK,HUVEC,H1-Esc	chr1	104857475	105011093	-	153618	1	HERVE_a-int,HERVE_a-int	HERVE_a-int,HERVE_a-int	1	HERVE_a-int,HERVE_a-int,LTR2	HERVE_a-int,HERVE_a-int,LTR2
ID-723	ENCODE	K562, HepG2, HelaS3,GM12878,NHEK,HUVEC,H1-Esc	chr1	120778786	120838351	-	59565	1			1
ID724	ENCODE	K562, HepG2, HelaS3,GM12878,NHEK,HUVEC,H1-Esc	chr1	185285488	185346334	+	60846	1			1
ID-724	ENCODE	K562, HepG2, HelaS3,GM12878,NHEK,HUVEC,H1-Esc	chr1	159047692	159158030	-	110338	1			1
ID726	ENCODE	K562, HepG2, HelaS3,GM12878,NHEK,HUVEC,H1-Esc	chr1	187041604	187313802	+	272198	1		LTR12C,LTR12C	1		LTR12C,LTR12C
ID727	ENCODE	K562, HepG2, HelaS3,GM12878,NHEK,HUVEC,H1-Esc	chr1	187322013	187380767	+	58754				1
ID-727	ENCODE	K562, HepG2, HelaS3,GM12878,NHEK,HUVEC,H1-Esc	chr1	171165661	171221194	-	55533	1	HERVK22-int,LTR22B	LTR22B,HERVK22-int,LTR22B,LTR22B	1	HERVK22-int,LTR22B	LTR22B,HERVK22-int,LTR22B,LTR22B
ID-73	ENCODE	K562, HepG2, HelaS3,GM12878,NHEK,HUVEC,H1-Esc	chr13	70060395	70258274	-	197879	1	MER4D,MER61F	LTR82A,MER4D,MER61F	1	MER4D,MER61F,MER61F,MER39B	LTR82A,MER4D,MER61F,MER61F,MER39B
ID731	ENCODE	K562, HepG2, HelaS3,GM12878,NHEK,HUVEC,H1-Esc	chr1	189118748	189719139	+	600391	1	LTR1	LTR1,MER76	1	LTR1	LTR1,MER76,MER76
ID-732	ENCODE	K562, HepG2, HelaS3,GM12878,NHEK,HUVEC,H1-Esc	chr1	177424580	177607250	-	182670				1
ID-734	ENCODE	K562, HepG2, HelaS3,GM12878,NHEK,HUVEC,H1-Esc	chr1	186907277	187042492	-	135215	1	LTR12C,LTR12C	LTR12C,LTR12C	1	LTR12C,LTR12C	LTR12C,LTR12C
ID735	ENCODE	K562, HepG2, HelaS3,GM12878,NHEK,HUVEC,H1-Esc	chr1	201505393	201614385	+	108992	1			1
ID-735	ENCODE	K562, HepG2, HelaS3,GM12878,NHEK,HUVEC,H1-Esc	chr1	192296996	192373637	-	76641				1
ID-737	ENCODE	K562, HepG2, HelaS3,GM12878,NHEK,HUVEC,H1-Esc	chr1	192475835	192708706	-	232871	1		MER51A,MER51A	1		MER51A
ID74	ENCODE	K562, HepG2, HelaS3,GM12878,NHEK,HUVEC,H1-Esc	chr13	97793998	97856847	+	62849	1			1
ID-74	ENCODE	K562, HepG2, HelaS3,GM12878,NHEK,HUVEC,H1-Esc	chr13	81776131	81914547	-	138416	1	LTR12C,LTR12C	LTR12C,LTR12C	1	LTR12C,LTR12C	MLT1C,LTR12C,LTR12C
ID-740	ENCODE	K562, HepG2, HelaS3,GM12878,NHEK,HUVEC,H1-Esc	chr1	194242240	194327175	-	84935	1	LTR12C	LTR12C	1	LTR12C	LTR12C
ID741	ENCODE	K562, HepG2, HelaS3,GM12878,NHEK,HUVEC,H1-Esc	chr1	223203232	223254391	+	51159	1		HERVH-int,LTR7	1		HERVH-int,HERVH-int,HERVH-int,LTR7
ID-741	ENCODE	K562, HepG2, HelaS3,GM12878,NHEK,HUVEC,H1-Esc	chr1	194610637	194829581	-	218944	1		LTR12C	1		LTR12C
ID742	ENCODE	K562, HepG2, HelaS3,GM12878,NHEK,HUVEC,H1-Esc	chr1	232253941	232462192	+	208251	1	HERVH-int	HERVH-int	1	LTR7,HERVH-int,HERVH-int,HERVH-int,HERVH-int	LTR7,HERVH-int,HERVH-int,HERVH-int,HERVH-int
ID743	ENCODE	K562, HepG2, HelaS3,GM12878,NHEK,HUVEC,H1-Esc	chr1	238223562	238735345	+	511783				1	MER41G	MER41G
ID-743	ENCODE	K562, HepG2, HelaS3,GM12878,NHEK,HUVEC,H1-Esc	chr1	198907057	198973776	-	66719				1
ID746	ENCODE	K562, HepG2, HelaS3,GM12878,NHEK,HUVEC,H1-Esc	chr9	3526068	3710515	+	184447	1	MSTA	MSTA	1	MSTA	MSTA
ID-747	ENCODE	K562, HepG2, HelaS3,GM12878,NHEK,HUVEC,H1-Esc	chr1	206076932	206137829	-	60897	1			1
ID748	ENCODE	K562, HepG2, HelaS3,GM12878,NHEK,HUVEC,H1-Esc	chr9	6645849	6697192	+	51343	1			1	LTR33B	LTR33B
ID-748	ENCODE	K562, HepG2, HelaS3,GM12878,NHEK,HUVEC,H1-Esc	chr1	207427008	207495537	-	68529	1			1
ID-749	ENCODE	K562, HepG2, HelaS3,GM12878,NHEK,HUVEC,H1-Esc	chr1	209674862	209741295	-	66433				1
ID-75	ENCODE	K562, HepG2, HelaS3,GM12878,NHEK,HUVEC,H1-Esc	chr13	83270104	83676538	-	406434	1			1
ID-750	ENCODE	K562, HepG2, HelaS3,GM12878,NHEK,HUVEC,H1-Esc	chr1	209827848	209922467	-	94619	1			1
ID-751	ENCODE	K562, HepG2, HelaS3,GM12878,NHEK,HUVEC,H1-Esc	chr1	232664345	232766449	-	102104	1			1
ID-753	ENCODE	K562, HepG2, HelaS3,GM12878,NHEK,HUVEC,H1-Esc	chr1	244745256	244796467	-	51211				1	ERVL-E-int,ERVL-E-int	ERVL-E-int,ERVL-E-int
ID754	ENCODE	K562, HepG2, HelaS3,GM12878,NHEK,HUVEC,H1-Esc	chr9	19230428	19282555	+	52127	1	MER57B1	MER57B1	1	MER57B1	MER57B1
ID-756	ENCODE	K562, HepG2, HelaS3,GM12878,NHEK,HUVEC,H1-Esc	chr9	3109714	3181630	-	71916				1		MER74A
ID-758	ENCODE	K562, HepG2, HelaS3,GM12878,NHEK,HUVEC,H1-Esc	chr9	10963110	11065117	-	102007	1	LTR48	LTR48,LTR9	1	LTR48	LTR48,LTR9
ID-759	ENCODE	K562, HepG2, HelaS3,GM12878,NHEK,HUVEC,H1-Esc	chr9	12702196	12774438	-	72242	1			1
ID760	ENCODE	K562, HepG2, HelaS3,GM12878,NHEK,HUVEC,H1-Esc	chr9	31848189	32384148	+	535959	1	MER61A,MER61-int	MER61A,MER61-int	1	MER61A,MER61-int	MER61A,MER61-int
ID-760	ENCODE	K562, HepG2, HelaS3,GM12878,NHEK,HUVEC,H1-Esc	chr9	14434190	14532228	-	98038	1			1
ID761	ENCODE	K562, HepG2, HelaS3,GM12878,NHEK,HUVEC,H1-Esc	chr9	38435087	38523988	+	88901	1			1
ID-761	ENCODE	K562, HepG2, HelaS3,GM12878,NHEK,HUVEC,H1-Esc	chr9	14911353	14987229	-	75876	1			1
ID-762	ENCODE	K562, HepG2, HelaS3,GM12878,NHEK,HUVEC,H1-Esc	chr9	20087592	20302091	-	214499				1
ID-763	ENCODE	K562, HepG2, HelaS3,GM12878,NHEK,HUVEC,H1-Esc	chr9	27630741	27688578	-	57837	1			1
ID765	ENCODE	K562, HepG2, HelaS3,GM12878,NHEK,HUVEC,H1-Esc	chr9	85840395	85909994	+	69599	1			1
ID-765	ENCODE	K562, HepG2, HelaS3,GM12878,NHEK,HUVEC,H1-Esc	chr9	28889667	29450924	-	561257				1
ID769	ENCODE	K562, HepG2, HelaS3,GM12878,NHEK,HUVEC,H1-Esc	chr9	118235533	118343037	+	107504	1	LTR7,HERVH-int,HERVH-int	LTR7,HERVH-int,HERVH-int	1	LTR7,HERVH-int,HERVH-int	LTR7,HERVH-int,HERVH-int
ID-770	ENCODE	K562, HepG2, HelaS3,GM12878,NHEK,HUVEC,H1-Esc	chr9	36401331	36487658	-	86327	1			1
ID771	ENCODE	K562, HepG2, HelaS3,GM12878,NHEK,HUVEC,H1-Esc	chr9	124132737	124220875	+	88138	1		MER49	1		MER49
ID-771	ENCODE	K562, HepG2, HelaS3,GM12878,NHEK,HUVEC,H1-Esc	chr9	44056794	44118753	-	61959				1
ID773	ENCODE	K562, HepG2, HelaS3,GM12878,NHEK,HUVEC,H1-Esc	chr8	2584413	2863253	+	278840	1	LTR16A,LTR12E,LTR12E	LTR16A,LTR12E,LTR12E	1	LTR16A,LTR12E,LTR12E	MLT2C2,LTR16A,LTR12E,LTR12E
ID-773	ENCODE	K562, HepG2, HelaS3,GM12878,NHEK,HUVEC,H1-Esc	chr9	68664245	68726278	-	62033	1			1
ID-774	ENCODE	K562, HepG2, HelaS3,GM12878,NHEK,HUVEC,H1-Esc	chr9	68988946	69065424	-	76478	1			1
ID775	ENCODE	K562, HepG2, HelaS3,GM12878,NHEK,HUVEC,H1-Esc	chr8	6947729	7010027	+	62298				1
ID777	ENCODE	K562, HepG2, HelaS3,GM12878,NHEK,HUVEC,H1-Esc	chr8	22551112	22652217	+	101105	1			1
ID778	ENCODE	K562, HepG2, HelaS3,GM12878,NHEK,HUVEC,H1-Esc	chr8	28480236	28557763	+	77527	1			1	MLT1B	MLT1B
ID779	ENCODE	K562, HepG2, HelaS3,GM12878,NHEK,HUVEC,H1-Esc	chr8	31064977	31301546	+	236569				1	LTR16A,MER51A,LTR16A	LTR16A,MER51A,LTR16A
ID-779	ENCODE	K562, HepG2, HelaS3,GM12878,NHEK,HUVEC,H1-Esc	chr9	76247627	76623628	-	376001				1
ID78	ENCODE	K562, HepG2, HelaS3,GM12878,NHEK,HUVEC,H1-Esc	chr13	109168295	109248429	+	80134	1			1
ID-78	ENCODE	K562, HepG2, HelaS3,GM12878,NHEK,HUVEC,H1-Esc	chr13	88323911	88467050	-	143139				1	LTR1	LTR1
ID-780	ENCODE	K562, HepG2, HelaS3,GM12878,NHEK,HUVEC,H1-Esc	chr9	76878445	77040212	-	161767				1
ID781	ENCODE	K562, HepG2, HelaS3,GM12878,NHEK,HUVEC,H1-Esc	chr8	39379999	39431648	+	51649	1			1
ID782	ENCODE	K562, HepG2, HelaS3,GM12878,NHEK,HUVEC,H1-Esc	chr8	55074541	55127730	+	53189	1	THE1A	THE1A	1	THE1A	THE1A
ID783	ENCODE	K562, HepG2, HelaS3,GM12878,NHEK,HUVEC,H1-Esc	chr8	61818854	61921842	+	102988	1			1
ID784	ENCODE	K562, HepG2, HelaS3,GM12878,NHEK,HUVEC,H1-Esc	chr8	62005210	62185486	+	180276				1
ID-785	ENCODE	K562, HepG2, HelaS3,GM12878,NHEK,HUVEC,H1-Esc	chr9	93838011	93945015	-	107004				1		MLT1D
ID786	ENCODE	K562, HepG2, HelaS3,GM12878,NHEK,HUVEC,H1-Esc	chr8	64402434	64593076	+	190642	1			1
ID-786	ENCODE	K562, HepG2, HelaS3,GM12878,NHEK,HUVEC,H1-Esc	chr9	97181859	97318262	-	136403	1			1
ID787	ENCODE	K562, HepG2, HelaS3,GM12878,NHEK,HUVEC,H1-Esc	chr8	65716488	65790324	+	73836	1			1
ID-787	ENCODE	K562, HepG2, HelaS3,GM12878,NHEK,HUVEC,H1-Esc	chr9	99639286	99706382	-	67096				1
ID79	ENCODE	K562, HepG2, HelaS3,GM12878,NHEK,HUVEC,H1-Esc	chr12	4140976	4272383	+	131407	1			1
ID790	ENCODE	K562, HepG2, HelaS3,GM12878,NHEK,HUVEC,H1-Esc	chr8	72587339	72685546	+	98207	1	HERVH-int,HERVH-int,HERVH-int,HERVH-int,HERVH-int,HERVH-int	HERVH-int,HERVH-int,HERVH-int,HERVH-int,HERVH-int,HERVH-int	1	LTR7,HERVH-int,HERVH-int,HERVH-int,HERVH-int,HERVH-int,HERVH-int	LTR7,HERVH-int,HERVH-int,HERVH-int,HERVH-int,HERVH-int,HERVH-int
ID-793	ENCODE	K562, HepG2, HelaS3,GM12878,NHEK,HUVEC,H1-Esc	chr9	111517510	111609353	-	91843				1	MSTA	MSTA
ID794	ENCODE	K562, HepG2, HelaS3,GM12878,NHEK,HUVEC,H1-Esc	chr8	79716615	79907107	+	190492	1			1
ID-794	ENCODE	K562, HepG2, HelaS3,GM12878,NHEK,HUVEC,H1-Esc	chr9	113461935	113532301	-	70366				1
ID795	ENCODE	K562, HepG2, HelaS3,GM12878,NHEK,HUVEC,H1-Esc	chr8	89339963	89518519	+	178556	1			1
ID-795	ENCODE	K562, HepG2, HelaS3,GM12878,NHEK,HUVEC,H1-Esc	chr9	118066721	118235648	-	168927	1		LTR7,HERVH-int,HERVH-int	1		LTR7,HERVH-int,HERVH-int
ID797	ENCODE	K562, HepG2, HelaS3,GM12878,NHEK,HUVEC,H1-Esc	chr8	91233625	91636162	+	402537	1		LTR16C,LTR16C	1		LTR16C,LTR16C
ID-797	ENCODE	K562, HepG2, HelaS3,GM12878,NHEK,HUVEC,H1-Esc	chr9	121874244	121928319	-	54075	1			1
ID798	ENCODE	K562, HepG2, HelaS3,GM12878,NHEK,HUVEC,H1-Esc	chr8	95906995	95968200	+	61205	1			1
ID-799	ENCODE	K562, HepG2, HelaS3,GM12878,NHEK,HUVEC,H1-Esc	chr9	125442450	125570297	-	127847				1		MER11D
ID8	ENCODE	K562, HepG2, HelaS3,GM12878,NHEK,HUVEC,H1-Esc	chrX	7895266	8136023	+	240757	1			1
ID-8	ENCODE	K562, HepG2, HelaS3,GM12878,NHEK,HUVEC,H1-Esc	chrX	14987157	15169740	-	182583				1
ID80	ENCODE	K562, HepG2, HelaS3,GM12878,NHEK,HUVEC,H1-Esc	chr12	5231051	5460189	+	229138	1			1		MLT2C2,ERVL-B4-int
ID800	ENCODE	K562, HepG2, HelaS3,GM12878,NHEK,HUVEC,H1-Esc	chr8	101455391	101549874	+	94483				1		MLT1F1
ID801	ENCODE	K562, HepG2, HelaS3,GM12878,NHEK,HUVEC,H1-Esc	chr8	103134766	103188875	+	54109	1			1
ID-802	ENCODE	K562, HepG2, HelaS3,GM12878,NHEK,HUVEC,H1-Esc	chr8	8060709	8143188	-	82479	1	LTR78	LTR78	1	LTR78	MamGypLTR1a,LTR78
ID-803	ENCODE	K562, HepG2, HelaS3,GM12878,NHEK,HUVEC,H1-Esc	chr8	16141187	16606313	-	465126				1
ID-805	ENCODE	K562, HepG2, HelaS3,GM12878,NHEK,HUVEC,H1-Esc	chr8	19804876	19930276	-	125400	1	MER21C,THE1A,MER21C	MER21C,THE1A,MER21C	1	MER21C,THE1A,MER21C	MER21C,THE1A,MER21C
ID-806	ENCODE	K562, HepG2, HelaS3,GM12878,NHEK,HUVEC,H1-Esc	chr8	21020191	21345819	-	325628				1
ID-807	ENCODE	K562, HepG2, HelaS3,GM12878,NHEK,HUVEC,H1-Esc	chr8	24170899	24245300	-	74401	1	HERVK22-int	HERVK22-int	1	LTR22A,HERVK22-int,LTR22A	LTR22A,HERVK22-int,LTR22A
ID809	ENCODE	K562, HepG2, HelaS3,GM12878,NHEK,HUVEC,H1-Esc	chr8	121879976	122054381	+	174405	1		MER57A1	1		MER57A1
ID-811	ENCODE	K562, HepG2, HelaS3,GM12878,NHEK,HUVEC,H1-Esc	chr8	37248788	37351592	-	102804	1			1
ID-812	ENCODE	K562, HepG2, HelaS3,GM12878,NHEK,HUVEC,H1-Esc	chr8	55306680	55367664	-	60984	1			1
ID813	ENCODE	K562, HepG2, HelaS3,GM12878,NHEK,HUVEC,H1-Esc	chr8	126950446	127016123	+	65677	1	MER31-int,MER31B,MER31-int,MER31-int	MER31-int,MER31B,MER31-int,MER31-int	1	MER31-int,MER31B,MER31-int,MER31-int	MER31-int,MER31B,MER31-int,MER31-int,LTR37A,MER31-int
ID815	ENCODE	K562, HepG2, HelaS3,GM12878,NHEK,HUVEC,H1-Esc	chr8	127888986	127991842	+	102856	1			1
ID-815	ENCODE	K562, HepG2, HelaS3,GM12878,NHEK,HUVEC,H1-Esc	chr8	73340682	73392177	-	51495	1			1
ID-816	ENCODE	K562, HepG2, HelaS3,GM12878,NHEK,HUVEC,H1-Esc	chr8	77124036	77220791	-	96755				1
ID817	ENCODE	K562, HepG2, HelaS3,GM12878,NHEK,HUVEC,H1-Esc	chr8	129335361	129394144	+	58783				1
ID82	ENCODE	K562, HepG2, HelaS3,GM12878,NHEK,HUVEC,H1-Esc	chr12	9222248	9392299	+	170051	1	MER52D,MER52D	MER52D,MER52D	1	MER52D,MER52D	MER52D,MER52D
ID-82	ENCODE	K562, HepG2, HelaS3,GM12878,NHEK,HUVEC,H1-Esc	chr13	109811206	109924376	-	113170	1		LTR9,LTR7Y,HERVH-int,HERVH-int,LTR9	1		LTR9,LTR7Y,HERVH-int,HERVH-int,LTR9
ID-820	ENCODE	K562, HepG2, HelaS3,GM12878,NHEK,HUVEC,H1-Esc	chr8	89803560	90771096	-	967536	1		LTR7C	1		LTR7C
ID-824	ENCODE	K562, HepG2, HelaS3,GM12878,NHEK,HUVEC,H1-Esc	chr8	106765114	107072849	-	307735	1		LTR26	1		LTR26
ID-825	ENCODE	K562, HepG2, HelaS3,GM12878,NHEK,HUVEC,H1-Esc	chr8	109860543	109939349	-	78806				1
ID-827	ENCODE	K562, HepG2, HelaS3,GM12878,NHEK,HUVEC,H1-Esc	chr8	111966841	112052964	-	86123	1	LTR12C,LTR12C	LTR12C,LTR12C	1	LTR12C,LTR12C	LTR12C,LTR12C
ID-828	ENCODE	K562, HepG2, HelaS3,GM12878,NHEK,HUVEC,H1-Esc	chr8	115316634	115516779	-	200145				1
ID-832	ENCODE	K562, HepG2, HelaS3,GM12878,NHEK,HUVEC,H1-Esc	chr8	123587024	123690580	-	103556				1		MSTB,LTR78,LTR78
ID-833	ENCODE	K562, HepG2, HelaS3,GM12878,NHEK,HUVEC,H1-Esc	chr8	127051738	127305068	-	253330	1		LTR57	1		LTR57
ID-836	ENCODE	K562, HepG2, HelaS3,GM12878,NHEK,HUVEC,H1-Esc	chr8	129573893	129629685	-	55792				1	HERVH-int,HERVH-int,HERVH-int,HERVH-int,LTR7	HERVH-int,HERVH-int,HERVH-int,HERVH-int,LTR7
ID-838	ENCODE	K562, HepG2, HelaS3,GM12878,NHEK,HUVEC,H1-Esc	chr8	129929031	130165852	-	236821				1
ID84	ENCODE	K562, HepG2, HelaS3,GM12878,NHEK,HUVEC,H1-Esc	chr12	11326558	11505046	+	178488	1			1
ID-843	ENCODE	K562, HepG2, HelaS3,GM12878,NHEK,HUVEC,H1-Esc	chr8	142265290	142318517	-	53227				1
ID-86	ENCODE	K562, HepG2, HelaS3,GM12878,NHEK,HUVEC,H1-Esc	chr12	18133443	18196466	-	63023	1			1
ID87	ENCODE	K562, HepG2, HelaS3,GM12878,NHEK,HUVEC,H1-Esc	chr12	13071069	13132185	+	61116				1
ID-87	ENCODE	K562, HepG2, HelaS3,GM12878,NHEK,HUVEC,H1-Esc	chr12	23138401	23664385	-	525984	1	HERVH-int,HERVH-int,HERVH-int,LTR7	HERVH-int,HERVH-int,HERVH-int,LTR7	1	HERVH-int,HERVH-int,HERVH-int,LTR7	HERVH-int,HERVH-int,HERVH-int,LTR7
ID-89	ENCODE	K562, HepG2, HelaS3,GM12878,NHEK,HUVEC,H1-Esc	chr12	31110180	31160289	-	50109				1
ID91	ENCODE	K562, HepG2, HelaS3,GM12878,NHEK,HUVEC,H1-Esc	chr12	23660901	23771044	+	110143	1		HERVH-int,HERVH-int,HERVH-int,LTR7	1	LTR85b	HERVH-int,HERVH-int,HERVH-int,LTR7,MER92B,LTR85b
ID-91	ENCODE	K562, HepG2, HelaS3,GM12878,NHEK,HUVEC,H1-Esc	chr12	38455202	38529281	-	74079	1			1
ID92	ENCODE	K562, HepG2, HelaS3,GM12878,NHEK,HUVEC,H1-Esc	chr12	29532457	29637576	+	105119	1			1
ID93	ENCODE	K562, HepG2, HelaS3,GM12878,NHEK,HUVEC,H1-Esc	chr12	32551384	32638868	+	87484	1			1
ID-93	ENCODE	K562, HepG2, HelaS3,GM12878,NHEK,HUVEC,H1-Esc	chr12	39865017	39937145	-	72128	1		MER51B,MER48	1		MER51B,MER48
ID94	ENCODE	K562, HepG2, HelaS3,GM12878,NHEK,HUVEC,H1-Esc	chr12	46776752	47368832	+	592080	1			1
ID95	ENCODE	K562, HepG2, HelaS3,GM12878,NHEK,HUVEC,H1-Esc	chr12	50677399	50730906	+	53507	1		MER57D	1		MER57D
ID-95	ENCODE	K562, HepG2, HelaS3,GM12878,NHEK,HUVEC,H1-Esc	chr12	47974974	48047200	-	72226				1
ID96	ENCODE	K562, HepG2, HelaS3,GM12878,NHEK,HUVEC,H1-Esc	chr12	54144633	54266861	+	122228	1			1
ID-96	ENCODE	K562, HepG2, HelaS3,GM12878,NHEK,HUVEC,H1-Esc	chr12	54516997	54571285	-	54288				1
ID-97	ENCODE	K562, HepG2, HelaS3,GM12878,NHEK,HUVEC,H1-Esc	chr12	59211300	59263119	-	51819				1
ID98	ENCODE	K562, HepG2, HelaS3,GM12878,NHEK,HUVEC,H1-Esc	chr12	70217861	70319851	+	101990				1
ID-98	ENCODE	K562, HepG2, HelaS3,GM12878,NHEK,HUVEC,H1-Esc	chr12	67199751	67463792	-	264041	1			1
ID-800	ENCODE	K562, HepG2, HelaS3,GM12878,NHEK,HUVEC,H1-Esc	chr8	375849	428519	-	52670
ID-801	ENCODE	K562, HepG2, HelaS3,GM12878,NHEK,HUVEC,H1-Esc	chr8	2480839	2551128	-	70289
ID-117	ENCODE	K562, HepG2, HelaS3,GM12878,NHEK,HUVEC,H1-Esc	chr11	2605124	2659704	-	54580
ID-755	ENCODE	K562, HepG2, HelaS3,GM12878,NHEK,HUVEC,H1-Esc	chr9	2657456	2797645	-	140189
ID-606	ENCODE	K562, HepG2, HelaS3,GM12878,NHEK,HUVEC,H1-Esc	chr2	3139254	3191203	-	51949
ID-546	ENCODE	K562, HepG2, HelaS3,GM12878,NHEK,HUVEC,H1-Esc	chr3	3326817	3823022	-	496205
ID-267	ENCODE	K562, HepG2, HelaS3,GM12878,NHEK,HUVEC,H1-Esc	chr18	4650910	4706222	-	55312
ID-481	ENCODE	K562, HepG2, HelaS3,GM12878,NHEK,HUVEC,H1-Esc	chr4	5479091	5563554	-	84463
ID-757	ENCODE	K562, HepG2, HelaS3,GM12878,NHEK,HUVEC,H1-Esc	chr9	5845654	5916546	-	70892
ID-119	ENCODE	K562, HepG2, HelaS3,GM12878,NHEK,HUVEC,H1-Esc	chr11	6051648	6107916	-	56268
ID-5	ENCODE	K562, HepG2, HelaS3,GM12878,NHEK,HUVEC,H1-Esc	chrX	6745288	6829537	-	84249
ID-121	ENCODE	K562, HepG2, HelaS3,GM12878,NHEK,HUVEC,H1-Esc	chr11	6827546	6912066	-	84520
ID-320	ENCODE	K562, HepG2, HelaS3,GM12878,NHEK,HUVEC,H1-Esc	chr7	7033561	7110179	-	76618
ID-83	ENCODE	K562, HepG2, HelaS3,GM12878,NHEK,HUVEC,H1-Esc	chr12	7435429	7503328	-	67899
ID-122	ENCODE	K562, HepG2, HelaS3,GM12878,NHEK,HUVEC,H1-Esc	chr11	7732220	7792207	-	59987
ID-193	ENCODE	K562, HepG2, HelaS3,GM12878,NHEK,HUVEC,H1-Esc	chr16	7715598	7857615	-	142017
ID-548	ENCODE	K562, HepG2, HelaS3,GM12878,NHEK,HUVEC,H1-Esc	chr3	8116682	8185987	-	69305
ID-549	ENCODE	K562, HepG2, HelaS3,GM12878,NHEK,HUVEC,H1-Esc	chr3	8811897	8918045	-	106148
ID-483	ENCODE	K562, HepG2, HelaS3,GM12878,NHEK,HUVEC,H1-Esc	chr4	9028104	9155537	-	127433
ID-550	ENCODE	K562, HepG2, HelaS3,GM12878,NHEK,HUVEC,H1-Esc	chr3	9331138	9387718	-	56580
ID-374	ENCODE	K562, HepG2, HelaS3,GM12878,NHEK,HUVEC,H1-Esc	chr6	9330557	9482656	-	152099
ID-375	ENCODE	K562, HepG2, HelaS3,GM12878,NHEK,HUVEC,H1-Esc	chr6	9619123	9707330	-	88207
ID-302	ENCODE	K562, HepG2, HelaS3,GM12878,NHEK,HUVEC,H1-Esc	chr21	9689516	9739746	-	50230
ID-484	ENCODE	K562, HepG2, HelaS3,GM12878,NHEK,HUVEC,H1-Esc	chr4	9742950	9794653	-	51703
ID-423	ENCODE	K562, HepG2, HelaS3,GM12878,NHEK,HUVEC,H1-Esc	chr5	10015144	10069043	-	53899
ID-321	ENCODE	K562, HepG2, HelaS3,GM12878,NHEK,HUVEC,H1-Esc	chr7	9889968	10125252	-	235284
ID-424	ENCODE	K562, HepG2, HelaS3,GM12878,NHEK,HUVEC,H1-Esc	chr5	10137251	10225301	-	88050
ID-293	ENCODE	K562, HepG2, HelaS3,GM12878,NHEK,HUVEC,H1-Esc	chr20	10254260	10351025	-	96765
ID-195	ENCODE	K562, HepG2, HelaS3,GM12878,NHEK,HUVEC,H1-Esc	chr16	10539644	10592172	-	52528
ID-303	ENCODE	K562, HepG2, HelaS3,GM12878,NHEK,HUVEC,H1-Esc	chr21	10773855	10847439	-	73584
ID-6	ENCODE	K562, HepG2, HelaS3,GM12878,NHEK,HUVEC,H1-Esc	chrX	10852658	10981408	-	128750
ID-323	ENCODE	K562, HepG2, HelaS3,GM12878,NHEK,HUVEC,H1-Esc	chr7	11939460	12140040	-	200580
ID-376	ENCODE	K562, HepG2, HelaS3,GM12878,NHEK,HUVEC,H1-Esc	chr6	12226220	12315272	-	89052
ID-324	ENCODE	K562, HepG2, HelaS3,GM12878,NHEK,HUVEC,H1-Esc	chr7	12306022	12363201	-	57179
ID-425	ENCODE	K562, HepG2, HelaS3,GM12878,NHEK,HUVEC,H1-Esc	chr5	12225058	12425891	-	200833
ID-1	ENCODE	K562, HepG2, HelaS3,GM12878,NHEK,HUVEC,H1-Esc	chrY	13281057	13333259	-	52202
ID-485	ENCODE	K562, HepG2, HelaS3,GM12878,NHEK,HUVEC,H1-Esc	chr4	12769701	13362845	-	593144
ID-181	ENCODE	K562, HepG2, HelaS3,GM12878,NHEK,HUVEC,H1-Esc	chr17	13712092	13783778	-	71686
ID-182	ENCODE	K562, HepG2, HelaS3,GM12878,NHEK,HUVEC,H1-Esc	chr17	13818948	13931982	-	113034
ID-2	ENCODE	K562, HepG2, HelaS3,GM12878,NHEK,HUVEC,H1-Esc	chrY	14466703	14517413	-	50710
ID-7	ENCODE	K562, HepG2, HelaS3,GM12878,NHEK,HUVEC,H1-Esc	chrX	14517351	14846157	-	328806
ID-609	ENCODE	K562, HepG2, HelaS3,GM12878,NHEK,HUVEC,H1-Esc	chr2	15034022	15133686	-	99664
ID-610	ENCODE	K562, HepG2, HelaS3,GM12878,NHEK,HUVEC,H1-Esc	chr2	15167099	15229047	-	61948
ID-611	ENCODE	K562, HepG2, HelaS3,GM12878,NHEK,HUVEC,H1-Esc	chr2	15241696	15302964	-	61268
ID-487	ENCODE	K562, HepG2, HelaS3,GM12878,NHEK,HUVEC,H1-Esc	chr4	15287121	15595682	-	308561
ID-326	ENCODE	K562, HepG2, HelaS3,GM12878,NHEK,HUVEC,H1-Esc	chr7	15859755	15920761	-	61006
ID-288	ENCODE	K562, HepG2, HelaS3,GM12878,NHEK,HUVEC,H1-Esc	chr22	16085373	16149359	-	63986
ID-152	ENCODE	K562, HepG2, HelaS3,GM12878,NHEK,HUVEC,H1-Esc	chr10	16108700	16170206	-	61506
ID-153	ENCODE	K562, HepG2, HelaS3,GM12878,NHEK,HUVEC,H1-Esc	chr10	16181167	16247958	-	66791
ID-304	ENCODE	K562, HepG2, HelaS3,GM12878,NHEK,HUVEC,H1-Esc	chr21	16066018	16310033	-	244015
ID-154	ENCODE	K562, HepG2, HelaS3,GM12878,NHEK,HUVEC,H1-Esc	chr10	16263659	16384075	-	120416
ID-9	ENCODE	K562, HepG2, HelaS3,GM12878,NHEK,HUVEC,H1-Esc	chrX	16269217	16541411	-	272194
ID-289	ENCODE	K562, HepG2, HelaS3,GM12878,NHEK,HUVEC,H1-Esc	chr22	16523435	16586586	-	63151
ID-84	ENCODE	K562, HepG2, HelaS3,GM12878,NHEK,HUVEC,H1-Esc	chr12	16763653	16986466	-	222813
ID-612	ENCODE	K562, HepG2, HelaS3,GM12878,NHEK,HUVEC,H1-Esc	chr2	17421472	17623207	-	201735
ID-328	ENCODE	K562, HepG2, HelaS3,GM12878,NHEK,HUVEC,H1-Esc	chr7	17428492	17721347	-	292855
ID-329	ENCODE	K562, HepG2, HelaS3,GM12878,NHEK,HUVEC,H1-Esc	chr7	17764637	17820685	-	56048
ID-196	ENCODE	K562, HepG2, HelaS3,GM12878,NHEK,HUVEC,H1-Esc	chr16	17903483	18070277	-	166794
ID-85	ENCODE	K562, HepG2, HelaS3,GM12878,NHEK,HUVEC,H1-Esc	chr12	18020551	18090618	-	70067
ID-197	ENCODE	K562, HepG2, HelaS3,GM12878,NHEK,HUVEC,H1-Esc	chr16	18078559	18168116	-	89557
ID-613	ENCODE	K562, HepG2, HelaS3,GM12878,NHEK,HUVEC,H1-Esc	chr2	19225171	19286149	-	60978
ID-428	ENCODE	K562, HepG2, HelaS3,GM12878,NHEK,HUVEC,H1-Esc	chr5	18453089	19289529	-	836440
ID-229	ENCODE	K562, HepG2, HelaS3,GM12878,NHEK,HUVEC,H1-Esc	chr14	19220611	19304158	-	83547
ID-55	ENCODE	K562, HepG2, HelaS3,GM12878,NHEK,HUVEC,H1-Esc	chr13	19545322	19617355	-	72033
ID-804	ENCODE	K562, HepG2, HelaS3,GM12878,NHEK,HUVEC,H1-Esc	chr8	19695098	19786086	-	90988
ID-306	ENCODE	K562, HepG2, HelaS3,GM12878,NHEK,HUVEC,H1-Esc	chr21	19858022	19933235	-	75213
ID-330	ENCODE	K562, HepG2, HelaS3,GM12878,NHEK,HUVEC,H1-Esc	chr7	19880648	20173917	-	293269
ID-56	ENCODE	K562, HepG2, HelaS3,GM12878,NHEK,HUVEC,H1-Esc	chr13	20219473	20276886	-	57413
ID-331	ENCODE	K562, HepG2, HelaS3,GM12878,NHEK,HUVEC,H1-Esc	chr7	20264840	20317292	-	52452
ID-615	ENCODE	K562, HepG2, HelaS3,GM12878,NHEK,HUVEC,H1-Esc	chr2	20743928	20812272	-	68344
ID-307	ENCODE	K562, HepG2, HelaS3,GM12878,NHEK,HUVEC,H1-Esc	chr21	20546843	20904391	-	357548
ID-308	ENCODE	K562, HepG2, HelaS3,GM12878,NHEK,HUVEC,H1-Esc	chr21	20910639	20982032	-	71393
ID-488	ENCODE	K562, HepG2, HelaS3,GM12878,NHEK,HUVEC,H1-Esc	chr4	22243813	22311586	-	67773
ID-332	ENCODE	K562, HepG2, HelaS3,GM12878,NHEK,HUVEC,H1-Esc	chr7	22396905	22448559	-	51654
ID-3	ENCODE	K562, HepG2, HelaS3,GM12878,NHEK,HUVEC,H1-Esc	chrY	22557365	22620224	-	62859
ID-4	ENCODE	K562, HepG2, HelaS3,GM12878,NHEK,HUVEC,H1-Esc	chrY	22683768	22737419	-	53651
ID-489	ENCODE	K562, HepG2, HelaS3,GM12878,NHEK,HUVEC,H1-Esc	chr4	22680336	22746660	-	66324
ID-11	ENCODE	K562, HepG2, HelaS3,GM12878,NHEK,HUVEC,H1-Esc	chrX	22634949	22916081	-	281132
ID-334	ENCODE	K562, HepG2, HelaS3,GM12878,NHEK,HUVEC,H1-Esc	chr7	22918790	22980855	-	62065
ID-12	ENCODE	K562, HepG2, HelaS3,GM12878,NHEK,HUVEC,H1-Esc	chrX	22950285	23034252	-	83967
ID-490	ENCODE	K562, HepG2, HelaS3,GM12878,NHEK,HUVEC,H1-Esc	chr4	23726436	23786588	-	60152
ID-616	ENCODE	K562, HepG2, HelaS3,GM12878,NHEK,HUVEC,H1-Esc	chr2	23892821	23965206	-	72385
ID-379	ENCODE	K562, HepG2, HelaS3,GM12878,NHEK,HUVEC,H1-Esc	chr6	24031440	24093727	-	62287
ID-429	ENCODE	K562, HepG2, HelaS3,GM12878,NHEK,HUVEC,H1-Esc	chr5	24116055	24277700	-	161645
ID-491	ENCODE	K562, HepG2, HelaS3,GM12878,NHEK,HUVEC,H1-Esc	chr4	23897365	24290828	-	393463
ID-309	ENCODE	K562, HepG2, HelaS3,GM12878,NHEK,HUVEC,H1-Esc	chr21	24283526	24343871	-	60345
ID-124	ENCODE	K562, HepG2, HelaS3,GM12878,NHEK,HUVEC,H1-Esc	chr11	25789430	26101509	-	312079
ID-125	ENCODE	K562, HepG2, HelaS3,GM12878,NHEK,HUVEC,H1-Esc	chr11	26344004	26453439	-	109435
ID-311	ENCODE	K562, HepG2, HelaS3,GM12878,NHEK,HUVEC,H1-Esc	chr21	26823982	26888769	-	64787
ID-312	ENCODE	K562, HepG2, HelaS3,GM12878,NHEK,HUVEC,H1-Esc	chr21	26890462	26953912	-	63450
ID-126	ENCODE	K562, HepG2, HelaS3,GM12878,NHEK,HUVEC,H1-Esc	chr11	26821282	27089848	-	268566
ID-127	ENCODE	K562, HepG2, HelaS3,GM12878,NHEK,HUVEC,H1-Esc	chr11	27090340	27172742	-	82402
ID-14	ENCODE	K562, HepG2, HelaS3,GM12878,NHEK,HUVEC,H1-Esc	chrX	27011377	27192323	-	180946
ID-313	ENCODE	K562, HepG2, HelaS3,GM12878,NHEK,HUVEC,H1-Esc	chr21	27199526	27252354	-	52828
ID-128	ENCODE	K562, HepG2, HelaS3,GM12878,NHEK,HUVEC,H1-Esc	chr11	27977404	28039986	-	62582
ID-232	ENCODE	K562, HepG2, HelaS3,GM12878,NHEK,HUVEC,H1-Esc	chr14	28514340	28565457	-	51117
ID-764	ENCODE	K562, HepG2, HelaS3,GM12878,NHEK,HUVEC,H1-Esc	chr9	28719753	28863191	-	143438
ID-314	ENCODE	K562, HepG2, HelaS3,GM12878,NHEK,HUVEC,H1-Esc	chr21	29346636	29421211	-	74575
ID-766	ENCODE	K562, HepG2, HelaS3,GM12878,NHEK,HUVEC,H1-Esc	chr9	29745498	29877650	-	132152
ID-315	ENCODE	K562, HepG2, HelaS3,GM12878,NHEK,HUVEC,H1-Esc	chr21	29746487	30238462	-	491975
ID-493	ENCODE	K562, HepG2, HelaS3,GM12878,NHEK,HUVEC,H1-Esc	chr4	30544584	30621202	-	76618
ID-808	ENCODE	K562, HepG2, HelaS3,GM12878,NHEK,HUVEC,H1-Esc	chr8	30591226	30642164	-	50938
ID-432	ENCODE	K562, HepG2, HelaS3,GM12878,NHEK,HUVEC,H1-Esc	chr5	30637912	30689552	-	51640
ID-88	ENCODE	K562, HepG2, HelaS3,GM12878,NHEK,HUVEC,H1-Esc	chr12	30721174	30781676	-	60502
ID-555	ENCODE	K562, HepG2, HelaS3,GM12878,NHEK,HUVEC,H1-Esc	chr3	30959305	31334251	-	374946
ID-767	ENCODE	K562, HepG2, HelaS3,GM12878,NHEK,HUVEC,H1-Esc	chr9	31723802	31839631	-	115829
ID-617	ENCODE	K562, HepG2, HelaS3,GM12878,NHEK,HUVEC,H1-Esc	chr2	31995869	32091042	-	95173
ID-768	ENCODE	K562, HepG2, HelaS3,GM12878,NHEK,HUVEC,H1-Esc	chr9	32919600	32972411	-	52811
ID-273	ENCODE	K562, HepG2, HelaS3,GM12878,NHEK,HUVEC,H1-Esc	chr18	33358750	33424316	-	65566
ID-494	ENCODE	K562, HepG2, HelaS3,GM12878,NHEK,HUVEC,H1-Esc	chr4	33631518	33845458	-	213940
ID-337	ENCODE	K562, HepG2, HelaS3,GM12878,NHEK,HUVEC,H1-Esc	chr7	34332343	34383810	-	51467
ID-235	ENCODE	K562, HepG2, HelaS3,GM12878,NHEK,HUVEC,H1-Esc	chr14	34323657	34393065	-	69408
ID-236	ENCODE	K562, HepG2, HelaS3,GM12878,NHEK,HUVEC,H1-Esc	chr14	34451882	34508784	-	56902
ID-769	ENCODE	K562, HepG2, HelaS3,GM12878,NHEK,HUVEC,H1-Esc	chr9	34988617	35047131	-	58514
ID-263	ENCODE	K562, HepG2, HelaS3,GM12878,NHEK,HUVEC,H1-Esc	chr19	35194487	35245786	-	51299
ID-700	ENCODE	K562, HepG2, HelaS3,GM12878,NHEK,HUVEC,H1-Esc	chr1	35258926	35315335	-	56409
ID-207	ENCODE	K562, HepG2, HelaS3,GM12878,NHEK,HUVEC,H1-Esc	chr15	35319830	35659957	-	340127
ID-809	ENCODE	K562, HepG2, HelaS3,GM12878,NHEK,HUVEC,H1-Esc	chr8	35834081	35952741	-	118660
ID-274	ENCODE	K562, HepG2, HelaS3,GM12878,NHEK,HUVEC,H1-Esc	chr18	36723520	36783138	-	59618
ID-338	ENCODE	K562, HepG2, HelaS3,GM12878,NHEK,HUVEC,H1-Esc	chr7	36794007	36884648	-	90641
ID-810	ENCODE	K562, HepG2, HelaS3,GM12878,NHEK,HUVEC,H1-Esc	chr8	36945551	37002423	-	56872
ID-275	ENCODE	K562, HepG2, HelaS3,GM12878,NHEK,HUVEC,H1-Esc	chr18	37634017	37713452	-	79435
ID-156	ENCODE	K562, HepG2, HelaS3,GM12878,NHEK,HUVEC,H1-Esc	chr10	38012111	38089980	-	77869
ID-130	ENCODE	K562, HepG2, HelaS3,GM12878,NHEK,HUVEC,H1-Esc	chr11	38008973	38091927	-	82954
ID-618	ENCODE	K562, HepG2, HelaS3,GM12878,NHEK,HUVEC,H1-Esc	chr2	38329703	38432805	-	103102
ID-90	ENCODE	K562, HepG2, HelaS3,GM12878,NHEK,HUVEC,H1-Esc	chr12	38374489	38441036	-	66547
ID-298	ENCODE	K562, HepG2, HelaS3,GM12878,NHEK,HUVEC,H1-Esc	chr20	38417248	38673106	-	255858
ID-59	ENCODE	K562, HepG2, HelaS3,GM12878,NHEK,HUVEC,H1-Esc	chr13	38719094	38819321	-	100227
ID-92	ENCODE	K562, HepG2, HelaS3,GM12878,NHEK,HUVEC,H1-Esc	chr12	38839816	38910217	-	70401
ID-240	ENCODE	K562, HepG2, HelaS3,GM12878,NHEK,HUVEC,H1-Esc	chr14	39056229	39113937	-	57708
ID-381	ENCODE	K562, HepG2, HelaS3,GM12878,NHEK,HUVEC,H1-Esc	chr6	39092262	39156563	-	64301
ID-241	ENCODE	K562, HepG2, HelaS3,GM12878,NHEK,HUVEC,H1-Esc	chr14	39152078	39218215	-	66137
ID-300	ENCODE	K562, HepG2, HelaS3,GM12878,NHEK,HUVEC,H1-Esc	chr20	39171038	39226580	-	55542
ID-317	ENCODE	K562, HepG2, HelaS3,GM12878,NHEK,HUVEC,H1-Esc	chr21	39316241	39424101	-	107860
ID-208	ENCODE	K562, HepG2, HelaS3,GM12878,NHEK,HUVEC,H1-Esc	chr15	39139383	39732600	-	593217
ID-382	ENCODE	K562, HepG2, HelaS3,GM12878,NHEK,HUVEC,H1-Esc	chr6	39902786	40142547	-	239761
ID-340	ENCODE	K562, HepG2, HelaS3,GM12878,NHEK,HUVEC,H1-Esc	chr7	41660437	41718541	-	58104
ID-15	ENCODE	K562, HepG2, HelaS3,GM12878,NHEK,HUVEC,H1-Esc	chrX	41899123	41958508	-	59385
ID-619	ENCODE	K562, HepG2, HelaS3,GM12878,NHEK,HUVEC,H1-Esc	chr2	41882588	41973052	-	90464
ID-94	ENCODE	K562, HepG2, HelaS3,GM12878,NHEK,HUVEC,H1-Esc	chr12	42216798	42282879	-	66081
ID-16	ENCODE	K562, HepG2, HelaS3,GM12878,NHEK,HUVEC,H1-Esc	chrX	42539027	42589266	-	50239
ID-621	ENCODE	K562, HepG2, HelaS3,GM12878,NHEK,HUVEC,H1-Esc	chr2	42596695	42666338	-	69643
ID-243	ENCODE	K562, HepG2, HelaS3,GM12878,NHEK,HUVEC,H1-Esc	chr14	43546512	43654432	-	107920
ID-244	ENCODE	K562, HepG2, HelaS3,GM12878,NHEK,HUVEC,H1-Esc	chr14	43744117	43804116	-	59999
ID-496	ENCODE	K562, HepG2, HelaS3,GM12878,NHEK,HUVEC,H1-Esc	chr4	43932712	44046523	-	113811
ID-497	ENCODE	K562, HepG2, HelaS3,GM12878,NHEK,HUVEC,H1-Esc	chr4	44099515	44153514	-	53999
ID-245	ENCODE	K562, HepG2, HelaS3,GM12878,NHEK,HUVEC,H1-Esc	chr14	44559562	44855292	-	295730
ID-319	ENCODE	K562, HepG2, HelaS3,GM12878,NHEK,HUVEC,H1-Esc	chr21	44898322	44948552	-	50230
ID-184	ENCODE	K562, HepG2, HelaS3,GM12878,NHEK,HUVEC,H1-Esc	chr17	45402392	45527132	-	124740
ID-210	ENCODE	K562, HepG2, HelaS3,GM12878,NHEK,HUVEC,H1-Esc	chr15	46495721	47358896	-	863175
ID-702	ENCODE	K562, HepG2, HelaS3,GM12878,NHEK,HUVEC,H1-Esc	chr1	47569751	47629841	-	60090
ID-64	ENCODE	K562, HepG2, HelaS3,GM12878,NHEK,HUVEC,H1-Esc	chr13	48362064	48515208	-	153144
ID-211	ENCODE	K562, HepG2, HelaS3,GM12878,NHEK,HUVEC,H1-Esc	chr15	48938167	49030050	-	91883
ID-437	ENCODE	K562, HepG2, HelaS3,GM12878,NHEK,HUVEC,H1-Esc	chr5	49438252	49689288	-	251036
ID-18	ENCODE	K562, HepG2, HelaS3,GM12878,NHEK,HUVEC,H1-Esc	chrX	50243998	50325608	-	81610
ID-438	ENCODE	K562, HepG2, HelaS3,GM12878,NHEK,HUVEC,H1-Esc	chr5	50258866	50396410	-	137544
ID-301	ENCODE	K562, HepG2, HelaS3,GM12878,NHEK,HUVEC,H1-Esc	chr20	50601434	50691981	-	90547
ID-278	ENCODE	K562, HepG2, HelaS3,GM12878,NHEK,HUVEC,H1-Esc	chr18	51454389	51669682	-	215293
ID-66	ENCODE	K562, HepG2, HelaS3,GM12878,NHEK,HUVEC,H1-Esc	chr13	51859816	51926592	-	66776
ID-185	ENCODE	K562, HepG2, HelaS3,GM12878,NHEK,HUVEC,H1-Esc	chr17	52045535	52157748	-	112213
ID-186	ENCODE	K562, HepG2, HelaS3,GM12878,NHEK,HUVEC,H1-Esc	chr17	52209323	52441277	-	231954
ID-625	ENCODE	K562, HepG2, HelaS3,GM12878,NHEK,HUVEC,H1-Esc	chr2	53269347	53323746	-	54399
ID-342	ENCODE	K562, HepG2, HelaS3,GM12878,NHEK,HUVEC,H1-Esc	chr7	53665094	53721041	-	55947
ID-439	ENCODE	K562, HepG2, HelaS3,GM12878,NHEK,HUVEC,H1-Esc	chr5	54048960	54131422	-	82462
ID-159	ENCODE	K562, HepG2, HelaS3,GM12878,NHEK,HUVEC,H1-Esc	chr10	54146167	54204694	-	58527
ID-250	ENCODE	K562, HepG2, HelaS3,GM12878,NHEK,HUVEC,H1-Esc	chr14	54538359	54605441	-	67082
ID-214	ENCODE	K562, HepG2, HelaS3,GM12878,NHEK,HUVEC,H1-Esc	chr15	55413242	55472213	-	58971
ID-627	ENCODE	K562, HepG2, HelaS3,GM12878,NHEK,HUVEC,H1-Esc	chr2	55998130	56083562	-	85432
ID-703	ENCODE	K562, HepG2, HelaS3,GM12878,NHEK,HUVEC,H1-Esc	chr1	56369721	56958773	-	589052
ID-161	ENCODE	K562, HepG2, HelaS3,GM12878,NHEK,HUVEC,H1-Esc	chr10	57448030	57536859	-	88829
ID-628	ENCODE	K562, HepG2, HelaS3,GM12878,NHEK,HUVEC,H1-Esc	chr2	57521429	57602630	-	81201
ID-162	ENCODE	K562, HepG2, HelaS3,GM12878,NHEK,HUVEC,H1-Esc	chr10	57582257	57634862	-	52605
ID-629	ENCODE	K562, HepG2, HelaS3,GM12878,NHEK,HUVEC,H1-Esc	chr2	57629712	57682247	-	52535
ID-630	ENCODE	K562, HepG2, HelaS3,GM12878,NHEK,HUVEC,H1-Esc	chr2	57694637	57898166	-	203529
ID-631	ENCODE	K562, HepG2, HelaS3,GM12878,NHEK,HUVEC,H1-Esc	chr2	57933048	58152126	-	219078
ID-280	ENCODE	K562, HepG2, HelaS3,GM12878,NHEK,HUVEC,H1-Esc	chr18	58874045	58925186	-	51141
ID-164	ENCODE	K562, HepG2, HelaS3,GM12878,NHEK,HUVEC,H1-Esc	chr10	59006402	59063332	-	56930
ID-281	ENCODE	K562, HepG2, HelaS3,GM12878,NHEK,HUVEC,H1-Esc	chr18	59061511	59138652	-	77141
ID-165	ENCODE	K562, HepG2, HelaS3,GM12878,NHEK,HUVEC,H1-Esc	chr10	59116741	59209787	-	93046
ID-166	ENCODE	K562, HepG2, HelaS3,GM12878,NHEK,HUVEC,H1-Esc	chr10	59257983	59752743	-	494760
ID-441	ENCODE	K562, HepG2, HelaS3,GM12878,NHEK,HUVEC,H1-Esc	chr5	59787934	59869142	-	81208
ID-253	ENCODE	K562, HepG2, HelaS3,GM12878,NHEK,HUVEC,H1-Esc	chr14	59806004	59893596	-	87592
ID-20	ENCODE	K562, HepG2, HelaS3,GM12878,NHEK,HUVEC,H1-Esc	chrX	62007437	62058177	-	50740
ID-386	ENCODE	K562, HepG2, HelaS3,GM12878,NHEK,HUVEC,H1-Esc	chr6	62178589	62316501	-	137912
ID-21	ENCODE	K562, HepG2, HelaS3,GM12878,NHEK,HUVEC,H1-Esc	chrX	62128510	62349218	-	220708
ID-23	ENCODE	K562, HepG2, HelaS3,GM12878,NHEK,HUVEC,H1-Esc	chrX	62571708	62643029	-	71321
ID-813	ENCODE	K562, HepG2, HelaS3,GM12878,NHEK,HUVEC,H1-Esc	chr8	62961929	63028634	-	66705
ID-199	ENCODE	K562, HepG2, HelaS3,GM12878,NHEK,HUVEC,H1-Esc	chr16	63291921	63342109	-	50188
ID-557	ENCODE	K562, HepG2, HelaS3,GM12878,NHEK,HUVEC,H1-Esc	chr3	63407367	63535744	-	128377
ID-200	ENCODE	K562, HepG2, HelaS3,GM12878,NHEK,HUVEC,H1-Esc	chr16	63467987	63565741	-	97754
ID-814	ENCODE	K562, HepG2, HelaS3,GM12878,NHEK,HUVEC,H1-Esc	chr8	63534876	63655499	-	120623
ID-633	ENCODE	K562, HepG2, HelaS3,GM12878,NHEK,HUVEC,H1-Esc	chr2	63963937	64057111	-	93174
ID-387	ENCODE	K562, HepG2, HelaS3,GM12878,NHEK,HUVEC,H1-Esc	chr6	64034656	64159853	-	125197
ID-501	ENCODE	K562, HepG2, HelaS3,GM12878,NHEK,HUVEC,H1-Esc	chr4	64308400	64358444	-	50044
ID-68	ENCODE	K562, HepG2, HelaS3,GM12878,NHEK,HUVEC,H1-Esc	chr13	64419619	64552594	-	132975
ID-69	ENCODE	K562, HepG2, HelaS3,GM12878,NHEK,HUVEC,H1-Esc	chr13	64872328	64928775	-	56447
ID-283	ENCODE	K562, HepG2, HelaS3,GM12878,NHEK,HUVEC,H1-Esc	chr18	65066339	65172769	-	106430
ID-705	ENCODE	K562, HepG2, HelaS3,GM12878,NHEK,HUVEC,H1-Esc	chr1	65468490	65520126	-	51636
ID-70	ENCODE	K562, HepG2, HelaS3,GM12878,NHEK,HUVEC,H1-Esc	chr13	65449754	65522398	-	72644
ID-637	ENCODE	K562, HepG2, HelaS3,GM12878,NHEK,HUVEC,H1-Esc	chr2	66525281	66584813	-	59532
ID-772	ENCODE	K562, HepG2, HelaS3,GM12878,NHEK,HUVEC,H1-Esc	chr9	66764162	66863343	-	99181
ID-442	ENCODE	K562, HepG2, HelaS3,GM12878,NHEK,HUVEC,H1-Esc	chr5	66962104	67160875	-	198771
ID-561	ENCODE	K562, HepG2, HelaS3,GM12878,NHEK,HUVEC,H1-Esc	chr3	67229196	67283231	-	54035
ID-562	ENCODE	K562, HepG2, HelaS3,GM12878,NHEK,HUVEC,H1-Esc	chr3	67316256	67410514	-	94258
ID-284	ENCODE	K562, HepG2, HelaS3,GM12878,NHEK,HUVEC,H1-Esc	chr18	67370916	67528441	-	157525
ID-640	ENCODE	K562, HepG2, HelaS3,GM12878,NHEK,HUVEC,H1-Esc	chr2	67945360	68034847	-	89487
ID-99	ENCODE	K562, HepG2, HelaS3,GM12878,NHEK,HUVEC,H1-Esc	chr12	68185906	68238001	-	52095
ID-72	ENCODE	K562, HepG2, HelaS3,GM12878,NHEK,HUVEC,H1-Esc	chr13	68661231	68831818	-	170587
ID-188	ENCODE	K562, HepG2, HelaS3,GM12878,NHEK,HUVEC,H1-Esc	chr17	68851516	68920145	-	68629
ID-189	ENCODE	K562, HepG2, HelaS3,GM12878,NHEK,HUVEC,H1-Esc	chr17	68925893	69002208	-	76315
ID-191	ENCODE	K562, HepG2, HelaS3,GM12878,NHEK,HUVEC,H1-Esc	chr17	69217717	69442040	-	224323
ID-775	ENCODE	K562, HepG2, HelaS3,GM12878,NHEK,HUVEC,H1-Esc	chr9	69798223	69869341	-	71118
ID-776	ENCODE	K562, HepG2, HelaS3,GM12878,NHEK,HUVEC,H1-Esc	chr9	69943852	70010542	-	66690
ID-285	ENCODE	K562, HepG2, HelaS3,GM12878,NHEK,HUVEC,H1-Esc	chr18	69764990	70028282	-	263292
ID-502	ENCODE	K562, HepG2, HelaS3,GM12878,NHEK,HUVEC,H1-Esc	chr4	70136798	70199536	-	62738
ID-192	ENCODE	K562, HepG2, HelaS3,GM12878,NHEK,HUVEC,H1-Esc	chr17	70309535	70398119	-	88584
ID-503	ENCODE	K562, HepG2, HelaS3,GM12878,NHEK,HUVEC,H1-Esc	chr4	71009329	71069520	-	60191
ID-101	ENCODE	K562, HepG2, HelaS3,GM12878,NHEK,HUVEC,H1-Esc	chr12	71405791	71482867	-	77076
ID-563	ENCODE	K562, HepG2, HelaS3,GM12878,NHEK,HUVEC,H1-Esc	chr3	72018165	72077320	-	59155
ID-389	ENCODE	K562, HepG2, HelaS3,GM12878,NHEK,HUVEC,H1-Esc	chr6	71976735	72084676	-	107941
ID-777	ENCODE	K562, HepG2, HelaS3,GM12878,NHEK,HUVEC,H1-Esc	chr9	72701627	72763880	-	62253
ID-202	ENCODE	K562, HepG2, HelaS3,GM12878,NHEK,HUVEC,H1-Esc	chr16	73605044	73716633	-	111589
ID-286	ENCODE	K562, HepG2, HelaS3,GM12878,NHEK,HUVEC,H1-Esc	chr18	73995518	74054973	-	59455
ID-203	ENCODE	K562, HepG2, HelaS3,GM12878,NHEK,HUVEC,H1-Esc	chr16	73907648	74112926	-	205278
ID-778	ENCODE	K562, HepG2, HelaS3,GM12878,NHEK,HUVEC,H1-Esc	chr9	74105892	74156651	-	50759
ID-204	ENCODE	K562, HepG2, HelaS3,GM12878,NHEK,HUVEC,H1-Esc	chr16	74305548	74362940	-	57392
ID-102	ENCODE	K562, HepG2, HelaS3,GM12878,NHEK,HUVEC,H1-Esc	chr12	73837472	74520734	-	683262
ID-103	ENCODE	K562, HepG2, HelaS3,GM12878,NHEK,HUVEC,H1-Esc	chr12	74689305	74992937	-	303632
ID-564	ENCODE	K562, HepG2, HelaS3,GM12878,NHEK,HUVEC,H1-Esc	chr3	75087576	75230244	-	142668
ID-390	ENCODE	K562, HepG2, HelaS3,GM12878,NHEK,HUVEC,H1-Esc	chr6	75439545	75506163	-	66618
ID-642	ENCODE	K562, HepG2, HelaS3,GM12878,NHEK,HUVEC,H1-Esc	chr2	75442229	75676726	-	234497
ID-391	ENCODE	K562, HepG2, HelaS3,GM12878,NHEK,HUVEC,H1-Esc	chr6	75555936	75766205	-	210269
ID-104	ENCODE	K562, HepG2, HelaS3,GM12878,NHEK,HUVEC,H1-Esc	chr12	75907430	76220906	-	313476
ID-345	ENCODE	K562, HepG2, HelaS3,GM12878,NHEK,HUVEC,H1-Esc	chr7	76282212	76333874	-	51662
ID-392	ENCODE	K562, HepG2, HelaS3,GM12878,NHEK,HUVEC,H1-Esc	chr6	77393718	78154549	-	760831
ID-643	ENCODE	K562, HepG2, HelaS3,GM12878,NHEK,HUVEC,H1-Esc	chr2	77749983	78158468	-	408485
ID-393	ENCODE	K562, HepG2, HelaS3,GM12878,NHEK,HUVEC,H1-Esc	chr6	78194796	78277292	-	82496
ID-644	ENCODE	K562, HepG2, HelaS3,GM12878,NHEK,HUVEC,H1-Esc	chr2	78519472	78637311	-	117839
ID-817	ENCODE	K562, HepG2, HelaS3,GM12878,NHEK,HUVEC,H1-Esc	chr8	79109325	79270789	-	161464
ID-171	ENCODE	K562, HepG2, HelaS3,GM12878,NHEK,HUVEC,H1-Esc	chr10	79466469	79537153	-	70684
ID-818	ENCODE	K562, HepG2, HelaS3,GM12878,NHEK,HUVEC,H1-Esc	chr8	79547037	79622852	-	75815
ID-707	ENCODE	K562, HepG2, HelaS3,GM12878,NHEK,HUVEC,H1-Esc	chr1	79577897	79654209	-	76312
ID-105	ENCODE	K562, HepG2, HelaS3,GM12878,NHEK,HUVEC,H1-Esc	chr12	79816482	79965510	-	149028
ID-505	ENCODE	K562, HepG2, HelaS3,GM12878,NHEK,HUVEC,H1-Esc	chr4	80143667	80224223	-	80556
ID-256	ENCODE	K562, HepG2, HelaS3,GM12878,NHEK,HUVEC,H1-Esc	chr14	80887227	80942857	-	55630
ID-217	ENCODE	K562, HepG2, HelaS3,GM12878,NHEK,HUVEC,H1-Esc	chr15	81141843	81238795	-	96952
ID-708	ENCODE	K562, HepG2, HelaS3,GM12878,NHEK,HUVEC,H1-Esc	chr1	81597330	81659864	-	62534
ID-506	ENCODE	K562, HepG2, HelaS3,GM12878,NHEK,HUVEC,H1-Esc	chr4	82189774	82342906	-	153132
ID-444	ENCODE	K562, HepG2, HelaS3,GM12878,NHEK,HUVEC,H1-Esc	chr5	82286967	82347800	-	60833
ID-396	ENCODE	K562, HepG2, HelaS3,GM12878,NHEK,HUVEC,H1-Esc	chr6	82463110	82515672	-	52562
ID-711	ENCODE	K562, HepG2, HelaS3,GM12878,NHEK,HUVEC,H1-Esc	chr1	83462951	83715307	-	252356
ID-258	ENCODE	K562, HepG2, HelaS3,GM12878,NHEK,HUVEC,H1-Esc	chr14	83814255	83886744	-	72489
ID-712	ENCODE	K562, HepG2, HelaS3,GM12878,NHEK,HUVEC,H1-Esc	chr1	83834678	83898454	-	63776
ID-346	ENCODE	K562, HepG2, HelaS3,GM12878,NHEK,HUVEC,H1-Esc	chr7	83853768	83941489	-	87721
ID-76	ENCODE	K562, HepG2, HelaS3,GM12878,NHEK,HUVEC,H1-Esc	chr13	84342599	84417867	-	75268
ID-77	ENCODE	K562, HepG2, HelaS3,GM12878,NHEK,HUVEC,H1-Esc	chr13	85012815	85076014	-	63199
ID-781	ENCODE	K562, HepG2, HelaS3,GM12878,NHEK,HUVEC,H1-Esc	chr9	85134285	85194769	-	60484
ID-713	ENCODE	K562, HepG2, HelaS3,GM12878,NHEK,HUVEC,H1-Esc	chr1	86046750	86114540	-	67790
ID-782	ENCODE	K562, HepG2, HelaS3,GM12878,NHEK,HUVEC,H1-Esc	chr9	86203989	86274097	-	70108
ID-348	ENCODE	K562, HepG2, HelaS3,GM12878,NHEK,HUVEC,H1-Esc	chr7	86437878	86500722	-	62844
ID-134	ENCODE	K562, HepG2, HelaS3,GM12878,NHEK,HUVEC,H1-Esc	chr11	87548283	87613615	-	65332
ID-135	ENCODE	K562, HepG2, HelaS3,GM12878,NHEK,HUVEC,H1-Esc	chr11	87738378	87829948	-	91570
ID-27	ENCODE	K562, HepG2, HelaS3,GM12878,NHEK,HUVEC,H1-Esc	chrX	87778056	87868489	-	90433
ID-136	ENCODE	K562, HepG2, HelaS3,GM12878,NHEK,HUVEC,H1-Esc	chr11	87909343	88026741	-	117398
ID-819	ENCODE	K562, HepG2, HelaS3,GM12878,NHEK,HUVEC,H1-Esc	chr8	88553947	88746161	-	192214
ID-349	ENCODE	K562, HepG2, HelaS3,GM12878,NHEK,HUVEC,H1-Esc	chr7	89267641	89323279	-	55638
ID-716	ENCODE	K562, HepG2, HelaS3,GM12878,NHEK,HUVEC,H1-Esc	chr1	90705848	91000822	-	294974
ID-351	ENCODE	K562, HepG2, HelaS3,GM12878,NHEK,HUVEC,H1-Esc	chr7	91253860	91431361	-	177501
ID-783	ENCODE	K562, HepG2, HelaS3,GM12878,NHEK,HUVEC,H1-Esc	chr9	91794252	91874019	-	79767
ID-220	ENCODE	K562, HepG2, HelaS3,GM12878,NHEK,HUVEC,H1-Esc	chr15	91959573	92014695	-	55122
ID-508	ENCODE	K562, HepG2, HelaS3,GM12878,NHEK,HUVEC,H1-Esc	chr4	92199392	92280375	-	80983
ID-645	ENCODE	K562, HepG2, HelaS3,GM12878,NHEK,HUVEC,H1-Esc	chr2	92272630	92325312	-	52682
ID-110	ENCODE	K562, HepG2, HelaS3,GM12878,NHEK,HUVEC,H1-Esc	chr12	92301894	92375172	-	73278
ID-138	ENCODE	K562, HepG2, HelaS3,GM12878,NHEK,HUVEC,H1-Esc	chr11	92754863	92827377	-	72514
ID-139	ENCODE	K562, HepG2, HelaS3,GM12878,NHEK,HUVEC,H1-Esc	chr11	92961742	93106446	-	144704
ID-821	ENCODE	K562, HepG2, HelaS3,GM12878,NHEK,HUVEC,H1-Esc	chr8	93665542	93716681	-	51139
ID-28	ENCODE	K562, HepG2, HelaS3,GM12878,NHEK,HUVEC,H1-Esc	chrX	93675448	93767143	-	91695
ID-717	ENCODE	K562, HepG2, HelaS3,GM12878,NHEK,HUVEC,H1-Esc	chr1	93697148	93774379	-	77231
ID-784	ENCODE	K562, HepG2, HelaS3,GM12878,NHEK,HUVEC,H1-Esc	chr9	93724089	93804694	-	80605
ID-79	ENCODE	K562, HepG2, HelaS3,GM12878,NHEK,HUVEC,H1-Esc	chr13	93852390	94023408	-	171018
ID-510	ENCODE	K562, HepG2, HelaS3,GM12878,NHEK,HUVEC,H1-Esc	chr4	94017082	94224379	-	207297
ID-260	ENCODE	K562, HepG2, HelaS3,GM12878,NHEK,HUVEC,H1-Esc	chr14	95012490	95067206	-	54716
ID-822	ENCODE	K562, HepG2, HelaS3,GM12878,NHEK,HUVEC,H1-Esc	chr8	95295330	95363347	-	68017
ID-222	ENCODE	K562, HepG2, HelaS3,GM12878,NHEK,HUVEC,H1-Esc	chr15	95742380	95819940	-	77560
ID-401	ENCODE	K562, HepG2, HelaS3,GM12878,NHEK,HUVEC,H1-Esc	chr6	95830638	95941484	-	110846
ID-224	ENCODE	K562, HepG2, HelaS3,GM12878,NHEK,HUVEC,H1-Esc	chr15	96315592	96608108	-	292516
ID-225	ENCODE	K562, HepG2, HelaS3,GM12878,NHEK,HUVEC,H1-Esc	chr15	96623731	96800650	-	176919
ID-823	ENCODE	K562, HepG2, HelaS3,GM12878,NHEK,HUVEC,H1-Esc	chr8	96826744	96879714	-	52970
ID-450	ENCODE	K562, HepG2, HelaS3,GM12878,NHEK,HUVEC,H1-Esc	chr5	97485915	97567133	-	81218
ID-451	ENCODE	K562, HepG2, HelaS3,GM12878,NHEK,HUVEC,H1-Esc	chr5	97581785	97659184	-	77399
ID-452	ENCODE	K562, HepG2, HelaS3,GM12878,NHEK,HUVEC,H1-Esc	chr5	97707691	98075611	-	367920
ID-453	ENCODE	K562, HepG2, HelaS3,GM12878,NHEK,HUVEC,H1-Esc	chr5	98132040	98188874	-	56834
ID-226	ENCODE	K562, HepG2, HelaS3,GM12878,NHEK,HUVEC,H1-Esc	chr15	98128085	98278496	-	150411
ID-30	ENCODE	K562, HepG2, HelaS3,GM12878,NHEK,HUVEC,H1-Esc	chrX	98359887	98419876	-	59989
ID-718	ENCODE	K562, HepG2, HelaS3,GM12878,NHEK,HUVEC,H1-Esc	chr1	98387397	98439668	-	52271
ID-511	ENCODE	K562, HepG2, HelaS3,GM12878,NHEK,HUVEC,H1-Esc	chr4	98350001	98479941	-	129940
ID-113	ENCODE	K562, HepG2, HelaS3,GM12878,NHEK,HUVEC,H1-Esc	chr12	98495045	98733127	-	238082
ID-141	ENCODE	K562, HepG2, HelaS3,GM12878,NHEK,HUVEC,H1-Esc	chr11	99391120	99449379	-	58259
ID-31	ENCODE	K562, HepG2, HelaS3,GM12878,NHEK,HUVEC,H1-Esc	chrX	99670238	99874105	-	203867
ID-403	ENCODE	K562, HepG2, HelaS3,GM12878,NHEK,HUVEC,H1-Esc	chr6	100583025	100775221	-	192196
ID-455	ENCODE	K562, HepG2, HelaS3,GM12878,NHEK,HUVEC,H1-Esc	chr5	101398302	101450877	-	52575
ID-227	ENCODE	K562, HepG2, HelaS3,GM12878,NHEK,HUVEC,H1-Esc	chr15	101573378	101637106	-	63728
ID-352	ENCODE	K562, HepG2, HelaS3,GM12878,NHEK,HUVEC,H1-Esc	chr7	102390340	102453156	-	62816
ID-32	ENCODE	K562, HepG2, HelaS3,GM12878,NHEK,HUVEC,H1-Esc	chrX	102774966	102826438	-	51472
ID-142	ENCODE	K562, HepG2, HelaS3,GM12878,NHEK,HUVEC,H1-Esc	chr11	103419995	103497046	-	77051
ID-33	ENCODE	K562, HepG2, HelaS3,GM12878,NHEK,HUVEC,H1-Esc	chrX	104789222	104969417	-	180195
ID-404	ENCODE	K562, HepG2, HelaS3,GM12878,NHEK,HUVEC,H1-Esc	chr6	104963599	105168773	-	205174
ID-512	ENCODE	K562, HepG2, HelaS3,GM12878,NHEK,HUVEC,H1-Esc	chr4	105617404	105681458	-	64054
ID-513	ENCODE	K562, HepG2, HelaS3,GM12878,NHEK,HUVEC,H1-Esc	chr4	105724974	105880575	-	155601
ID-80	ENCODE	K562, HepG2, HelaS3,GM12878,NHEK,HUVEC,H1-Esc	chr13	106608778	106807339	-	198561
ID-81	ENCODE	K562, HepG2, HelaS3,GM12878,NHEK,HUVEC,H1-Esc	chr13	106808690	106944600	-	135910
ID-144	ENCODE	K562, HepG2, HelaS3,GM12878,NHEK,HUVEC,H1-Esc	chr11	107099353	107197028	-	97675
ID-788	ENCODE	K562, HepG2, HelaS3,GM12878,NHEK,HUVEC,H1-Esc	chr9	106887165	107255518	-	368353
ID-789	ENCODE	K562, HepG2, HelaS3,GM12878,NHEK,HUVEC,H1-Esc	chr9	107304738	107356117	-	51379
ID-35	ENCODE	K562, HepG2, HelaS3,GM12878,NHEK,HUVEC,H1-Esc	chrX	108241551	108431951	-	190400
ID-721	ENCODE	K562, HepG2, HelaS3,GM12878,NHEK,HUVEC,H1-Esc	chr1	108853096	108918938	-	65842
ID-354	ENCODE	K562, HepG2, HelaS3,GM12878,NHEK,HUVEC,H1-Esc	chr7	109600974	110180901	-	579927
ID-826	ENCODE	K562, HepG2, HelaS3,GM12878,NHEK,HUVEC,H1-Esc	chr8	109998944	110252808	-	253864
ID-572	ENCODE	K562, HepG2, HelaS3,GM12878,NHEK,HUVEC,H1-Esc	chr3	110612723	110696392	-	83669
ID-790	ENCODE	K562, HepG2, HelaS3,GM12878,NHEK,HUVEC,H1-Esc	chr9	110878413	110955602	-	77189
ID-791	ENCODE	K562, HepG2, HelaS3,GM12878,NHEK,HUVEC,H1-Esc	chr9	111013993	111082162	-	68169
ID-459	ENCODE	K562, HepG2, HelaS3,GM12878,NHEK,HUVEC,H1-Esc	chr5	111377224	111452508	-	75284
ID-792	ENCODE	K562, HepG2, HelaS3,GM12878,NHEK,HUVEC,H1-Esc	chr9	111293179	111494972	-	201793
ID-36	ENCODE	K562, HepG2, HelaS3,GM12878,NHEK,HUVEC,H1-Esc	chrX	111796813	111871277	-	74464
ID-648	ENCODE	K562, HepG2, HelaS3,GM12878,NHEK,HUVEC,H1-Esc	chr2	112364763	112523348	-	158585
ID-355	ENCODE	K562, HepG2, HelaS3,GM12878,NHEK,HUVEC,H1-Esc	chr7	113077271	113133014	-	55743
ID-38	ENCODE	K562, HepG2, HelaS3,GM12878,NHEK,HUVEC,H1-Esc	chrX	113424347	113517606	-	93259
ID-177	ENCODE	K562, HepG2, HelaS3,GM12878,NHEK,HUVEC,H1-Esc	chr10	113481048	113549595	-	68547
ID-41	ENCODE	K562, HepG2, HelaS3,GM12878,NHEK,HUVEC,H1-Esc	chrX	114658590	114736031	-	77441
ID-514	ENCODE	K562, HepG2, HelaS3,GM12878,NHEK,HUVEC,H1-Esc	chr4	114739758	114815198	-	75440
ID-357	ENCODE	K562, HepG2, HelaS3,GM12878,NHEK,HUVEC,H1-Esc	chr7	115930456	116096491	-	166035
ID-145	ENCODE	K562, HepG2, HelaS3,GM12878,NHEK,HUVEC,H1-Esc	chr11	115750596	116194926	-	444330
ID-115	ENCODE	K562, HepG2, HelaS3,GM12878,NHEK,HUVEC,H1-Esc	chr12	116268689	116328027	-	59338
ID-574	ENCODE	K562, HepG2, HelaS3,GM12878,NHEK,HUVEC,H1-Esc	chr3	116404979	116522365	-	117386
ID-575	ENCODE	K562, HepG2, HelaS3,GM12878,NHEK,HUVEC,H1-Esc	chr3	116676810	116729626	-	52816
ID-576	ENCODE	K562, HepG2, HelaS3,GM12878,NHEK,HUVEC,H1-Esc	chr3	116859716	116911970	-	52254
ID-722	ENCODE	K562, HepG2, HelaS3,GM12878,NHEK,HUVEC,H1-Esc	chr1	116985627	117039224	-	53597
ID-577	ENCODE	K562, HepG2, HelaS3,GM12878,NHEK,HUVEC,H1-Esc	chr3	116994802	117045012	-	50210
ID-579	ENCODE	K562, HepG2, HelaS3,GM12878,NHEK,HUVEC,H1-Esc	chr3	117300362	117451312	-	150950
ID-460	ENCODE	K562, HepG2, HelaS3,GM12878,NHEK,HUVEC,H1-Esc	chr5	118114879	118172560	-	57681
ID-581	ENCODE	K562, HepG2, HelaS3,GM12878,NHEK,HUVEC,H1-Esc	chr3	117871079	118224388	-	353309
ID-829	ENCODE	K562, HepG2, HelaS3,GM12878,NHEK,HUVEC,H1-Esc	chr8	118593029	118650163	-	57134
ID-406	ENCODE	K562, HepG2, HelaS3,GM12878,NHEK,HUVEC,H1-Esc	chr6	118662603	118773000	-	110397
ID-830	ENCODE	K562, HepG2, HelaS3,GM12878,NHEK,HUVEC,H1-Esc	chr8	118662196	118803877	-	141681
ID-796	ENCODE	K562, HepG2, HelaS3,GM12878,NHEK,HUVEC,H1-Esc	chr9	119089403	119185364	-	95961
ID-582	ENCODE	K562, HepG2, HelaS3,GM12878,NHEK,HUVEC,H1-Esc	chr3	120221242	120294832	-	73590
ID-361	ENCODE	K562, HepG2, HelaS3,GM12878,NHEK,HUVEC,H1-Esc	chr7	121059433	121151345	-	91912
ID-798	ENCODE	K562, HepG2, HelaS3,GM12878,NHEK,HUVEC,H1-Esc	chr9	123067823	123138325	-	70502
ID-363	ENCODE	K562, HepG2, HelaS3,GM12878,NHEK,HUVEC,H1-Esc	chr7	123248204	123310757	-	62553
ID-831	ENCODE	K562, HepG2, HelaS3,GM12878,NHEK,HUVEC,H1-Esc	chr8	123374199	123437973	-	63774
ID-407	ENCODE	K562, HepG2, HelaS3,GM12878,NHEK,HUVEC,H1-Esc	chr6	124938043	124994621	-	56578
ID-461	ENCODE	K562, HepG2, HelaS3,GM12878,NHEK,HUVEC,H1-Esc	chr5	125259414	125345713	-	86299
ID-517	ENCODE	K562, HepG2, HelaS3,GM12878,NHEK,HUVEC,H1-Esc	chr4	125364653	125420045	-	55392
ID-518	ENCODE	K562, HepG2, HelaS3,GM12878,NHEK,HUVEC,H1-Esc	chr4	125485318	125580237	-	94919
ID-409	ENCODE	K562, HepG2, HelaS3,GM12878,NHEK,HUVEC,H1-Esc	chr6	125782342	125847846	-	65504
ID-45	ENCODE	K562, HepG2, HelaS3,GM12878,NHEK,HUVEC,H1-Esc	chrX	127237962	127464567	-	226605
ID-834	ENCODE	K562, HepG2, HelaS3,GM12878,NHEK,HUVEC,H1-Esc	chr8	128016557	128216250	-	199693
ID-116	ENCODE	K562, HepG2, HelaS3,GM12878,NHEK,HUVEC,H1-Esc	chr12	128392817	128468402	-	75585
ID-46	ENCODE	K562, HepG2, HelaS3,GM12878,NHEK,HUVEC,H1-Esc	chrX	127475444	128570468	-	1095024
ID-835	ENCODE	K562, HepG2, HelaS3,GM12878,NHEK,HUVEC,H1-Esc	chr8	128534489	128644680	-	110191
ID-837	ENCODE	K562, HepG2, HelaS3,GM12878,NHEK,HUVEC,H1-Esc	chr8	129770704	129903749	-	133045
ID-839	ENCODE	K562, HepG2, HelaS3,GM12878,NHEK,HUVEC,H1-Esc	chr8	130281335	130353614	-	72279
ID-840	ENCODE	K562, HepG2, HelaS3,GM12878,NHEK,HUVEC,H1-Esc	chr8	130394484	130603422	-	208938
ID-521	ENCODE	K562, HepG2, HelaS3,GM12878,NHEK,HUVEC,H1-Esc	chr4	130502613	130641071	-	138458
ID-841	ENCODE	K562, HepG2, HelaS3,GM12878,NHEK,HUVEC,H1-Esc	chr8	130680860	130760394	-	79534
ID-524	ENCODE	K562, HepG2, HelaS3,GM12878,NHEK,HUVEC,H1-Esc	chr4	132982413	133037038	-	54625
ID-525	ENCODE	K562, HepG2, HelaS3,GM12878,NHEK,HUVEC,H1-Esc	chr4	133755734	133821114	-	65380
ID-584	ENCODE	K562, HepG2, HelaS3,GM12878,NHEK,HUVEC,H1-Esc	chr3	133802769	133862195	-	59426
ID-526	ENCODE	K562, HepG2, HelaS3,GM12878,NHEK,HUVEC,H1-Esc	chr4	133871210	134010374	-	139164
ID-527	ENCODE	K562, HepG2, HelaS3,GM12878,NHEK,HUVEC,H1-Esc	chr4	135125384	135210424	-	85040
ID-842	ENCODE	K562, HepG2, HelaS3,GM12878,NHEK,HUVEC,H1-Esc	chr8	135382443	135447889	-	65446
ID-47	ENCODE	K562, HepG2, HelaS3,GM12878,NHEK,HUVEC,H1-Esc	chrX	135882848	135933447	-	50599
ID-585	ENCODE	K562, HepG2, HelaS3,GM12878,NHEK,HUVEC,H1-Esc	chr3	137724326	137780757	-	56431
ID-528	ENCODE	K562, HepG2, HelaS3,GM12878,NHEK,HUVEC,H1-Esc	chr4	137945268	138014865	-	69597
ID-529	ENCODE	K562, HepG2, HelaS3,GM12878,NHEK,HUVEC,H1-Esc	chr4	138056363	138342650	-	286287
ID-48	ENCODE	K562, HepG2, HelaS3,GM12878,NHEK,HUVEC,H1-Esc	chrX	138914770	139006080	-	91310
ID-413	ENCODE	K562, HepG2, HelaS3,GM12878,NHEK,HUVEC,H1-Esc	chr6	140848352	141001847	-	153495
ID-50	ENCODE	K562, HepG2, HelaS3,GM12878,NHEK,HUVEC,H1-Esc	chrX	143299503	143507324	-	207821
ID-51	ENCODE	K562, HepG2, HelaS3,GM12878,NHEK,HUVEC,H1-Esc	chrX	143559001	143814305	-	255304
ID-366	ENCODE	K562, HepG2, HelaS3,GM12878,NHEK,HUVEC,H1-Esc	chr7	143794446	143881443	-	86997
ID-468	ENCODE	K562, HepG2, HelaS3,GM12878,NHEK,HUVEC,H1-Esc	chr5	144692915	145120163	-	427248
ID-587	ENCODE	K562, HepG2, HelaS3,GM12878,NHEK,HUVEC,H1-Esc	chr3	145610884	145681193	-	70309
ID-531	ENCODE	K562, HepG2, HelaS3,GM12878,NHEK,HUVEC,H1-Esc	chr4	145695197	145916275	-	221078
ID-588	ENCODE	K562, HepG2, HelaS3,GM12878,NHEK,HUVEC,H1-Esc	chr3	146788862	146849801	-	60939
ID-654	ENCODE	K562, HepG2, HelaS3,GM12878,NHEK,HUVEC,H1-Esc	chr2	146943276	147655890	-	712614
ID-655	ENCODE	K562, HepG2, HelaS3,GM12878,NHEK,HUVEC,H1-Esc	chr2	147844439	147899183	-	54744
ID-369	ENCODE	K562, HepG2, HelaS3,GM12878,NHEK,HUVEC,H1-Esc	chr7	149634063	149717762	-	83699
ID-370	ENCODE	K562, HepG2, HelaS3,GM12878,NHEK,HUVEC,H1-Esc	chr7	149745572	149943735	-	198163
ID-416	ENCODE	K562, HepG2, HelaS3,GM12878,NHEK,HUVEC,H1-Esc	chr6	151126755	151178736	-	51981
ID-656	ENCODE	K562, HepG2, HelaS3,GM12878,NHEK,HUVEC,H1-Esc	chr2	151374878	151429333	-	54455
ID-657	ENCODE	K562, HepG2, HelaS3,GM12878,NHEK,HUVEC,H1-Esc	chr2	151660090	151739317	-	79227
ID-53	ENCODE	K562, HepG2, HelaS3,GM12878,NHEK,HUVEC,H1-Esc	chrX	151622319	151847239	-	224920
ID-658	ENCODE	K562, HepG2, HelaS3,GM12878,NHEK,HUVEC,H1-Esc	chr2	152591190	152643467	-	52277
ID-659	ENCODE	K562, HepG2, HelaS3,GM12878,NHEK,HUVEC,H1-Esc	chr2	154336741	154452552	-	115811
ID-593	ENCODE	K562, HepG2, HelaS3,GM12878,NHEK,HUVEC,H1-Esc	chr3	155133919	155197349	-	63430
ID-660	ENCODE	K562, HepG2, HelaS3,GM12878,NHEK,HUVEC,H1-Esc	chr2	156005067	156080999	-	75932
ID-470	ENCODE	K562, HepG2, HelaS3,GM12878,NHEK,HUVEC,H1-Esc	chr5	156131271	156321325	-	190054
ID-661	ENCODE	K562, HepG2, HelaS3,GM12878,NHEK,HUVEC,H1-Esc	chr2	156646477	156774303	-	127826
ID-662	ENCODE	K562, HepG2, HelaS3,GM12878,NHEK,HUVEC,H1-Esc	chr2	156775504	156865731	-	90227
ID-663	ENCODE	K562, HepG2, HelaS3,GM12878,NHEK,HUVEC,H1-Esc	chr2	158197541	158264435	-	66894
ID-533	ENCODE	K562, HepG2, HelaS3,GM12878,NHEK,HUVEC,H1-Esc	chr4	158466703	158556893	-	90190
ID-664	ENCODE	K562, HepG2, HelaS3,GM12878,NHEK,HUVEC,H1-Esc	chr2	158501920	158592917	-	90997
ID-535	ENCODE	K562, HepG2, HelaS3,GM12878,NHEK,HUVEC,H1-Esc	chr4	158778126	158851033	-	72907
ID-536	ENCODE	K562, HepG2, HelaS3,GM12878,NHEK,HUVEC,H1-Esc	chr4	158877192	158983445	-	106253
ID-472	ENCODE	K562, HepG2, HelaS3,GM12878,NHEK,HUVEC,H1-Esc	chr5	161907479	162532166	-	624687
ID-473	ENCODE	K562, HepG2, HelaS3,GM12878,NHEK,HUVEC,H1-Esc	chr5	162559277	162627056	-	67779
ID-594	ENCODE	K562, HepG2, HelaS3,GM12878,NHEK,HUVEC,H1-Esc	chr3	163130439	163194986	-	64547
ID-595	ENCODE	K562, HepG2, HelaS3,GM12878,NHEK,HUVEC,H1-Esc	chr3	166554825	166613650	-	58825
ID-665	ENCODE	K562, HepG2, HelaS3,GM12878,NHEK,HUVEC,H1-Esc	chr2	166656323	166712370	-	56047
ID-596	ENCODE	K562, HepG2, HelaS3,GM12878,NHEK,HUVEC,H1-Esc	chr3	166735933	166801170	-	65237
ID-420	ENCODE	K562, HepG2, HelaS3,GM12878,NHEK,HUVEC,H1-Esc	chr6	167276327	167341133	-	64806
ID-725	ENCODE	K562, HepG2, HelaS3,GM12878,NHEK,HUVEC,H1-Esc	chr1	168855589	168978102	-	122513
ID-537	ENCODE	K562, HepG2, HelaS3,GM12878,NHEK,HUVEC,H1-Esc	chr4	169081129	169135014	-	53885
ID-667	ENCODE	K562, HepG2, HelaS3,GM12878,NHEK,HUVEC,H1-Esc	chr2	169666629	169726974	-	60345
ID-726	ENCODE	K562, HepG2, HelaS3,GM12878,NHEK,HUVEC,H1-Esc	chr1	171071178	171137350	-	66172
ID-476	ENCODE	K562, HepG2, HelaS3,GM12878,NHEK,HUVEC,H1-Esc	chr5	171228841	171286383	-	57542
ID-668	ENCODE	K562, HepG2, HelaS3,GM12878,NHEK,HUVEC,H1-Esc	chr2	171669137	171719741	-	50604
ID-669	ENCODE	K562, HepG2, HelaS3,GM12878,NHEK,HUVEC,H1-Esc	chr2	172100576	172172084	-	71508
ID-728	ENCODE	K562, HepG2, HelaS3,GM12878,NHEK,HUVEC,H1-Esc	chr1	172267333	172328408	-	61075
ID-729	ENCODE	K562, HepG2, HelaS3,GM12878,NHEK,HUVEC,H1-Esc	chr1	172775789	172926315	-	150526
ID-730	ENCODE	K562, HepG2, HelaS3,GM12878,NHEK,HUVEC,H1-Esc	chr1	173076484	173144606	-	68122
ID-478	ENCODE	K562, HepG2, HelaS3,GM12878,NHEK,HUVEC,H1-Esc	chr5	175163634	175247488	-	83854
ID-479	ENCODE	K562, HepG2, HelaS3,GM12878,NHEK,HUVEC,H1-Esc	chr5	175266542	175382940	-	116398
ID-731	ENCODE	K562, HepG2, HelaS3,GM12878,NHEK,HUVEC,H1-Esc	chr1	175830154	175913894	-	83740
ID-671	ENCODE	K562, HepG2, HelaS3,GM12878,NHEK,HUVEC,H1-Esc	chr2	175871175	175925194	-	54019
ID-599	ENCODE	K562, HepG2, HelaS3,GM12878,NHEK,HUVEC,H1-Esc	chr3	176219675	176330176	-	110501
ID-600	ENCODE	K562, HepG2, HelaS3,GM12878,NHEK,HUVEC,H1-Esc	chr3	176372155	176621023	-	248868
ID-601	ENCODE	K562, HepG2, HelaS3,GM12878,NHEK,HUVEC,H1-Esc	chr3	176643137	176728988	-	85851
ID-602	ENCODE	K562, HepG2, HelaS3,GM12878,NHEK,HUVEC,H1-Esc	chr3	178578399	178734014	-	155615
ID-540	ENCODE	K562, HepG2, HelaS3,GM12878,NHEK,HUVEC,H1-Esc	chr4	180330357	180386711	-	56354
ID-733	ENCODE	K562, HepG2, HelaS3,GM12878,NHEK,HUVEC,H1-Esc	chr1	182069015	182262532	-	193517
ID-672	ENCODE	K562, HepG2, HelaS3,GM12878,NHEK,HUVEC,H1-Esc	chr2	183732785	183789399	-	56614
ID-673	ENCODE	K562, HepG2, HelaS3,GM12878,NHEK,HUVEC,H1-Esc	chr2	186083102	186181236	-	98134
ID-675	ENCODE	K562, HepG2, HelaS3,GM12878,NHEK,HUVEC,H1-Esc	chr2	188494031	188553202	-	59171
ID-678	ENCODE	K562, HepG2, HelaS3,GM12878,NHEK,HUVEC,H1-Esc	chr2	190054410	190112589	-	58179
ID-680	ENCODE	K562, HepG2, HelaS3,GM12878,NHEK,HUVEC,H1-Esc	chr2	190979783	191068683	-	88900
ID-681	ENCODE	K562, HepG2, HelaS3,GM12878,NHEK,HUVEC,H1-Esc	chr2	191305884	191363202	-	57318
ID-736	ENCODE	K562, HepG2, HelaS3,GM12878,NHEK,HUVEC,H1-Esc	chr1	192381366	192434348	-	52982
ID-738	ENCODE	K562, HepG2, HelaS3,GM12878,NHEK,HUVEC,H1-Esc	chr1	192843721	192980927	-	137206
ID-684	ENCODE	K562, HepG2, HelaS3,GM12878,NHEK,HUVEC,H1-Esc	chr2	193852411	193918650	-	66239
ID-739	ENCODE	K562, HepG2, HelaS3,GM12878,NHEK,HUVEC,H1-Esc	chr1	194171114	194228788	-	57674
ID-742	ENCODE	K562, HepG2, HelaS3,GM12878,NHEK,HUVEC,H1-Esc	chr1	195439546	195502994	-	63448
ID-744	ENCODE	K562, HepG2, HelaS3,GM12878,NHEK,HUVEC,H1-Esc	chr1	198994671	199088933	-	94262
ID-745	ENCODE	K562, HepG2, HelaS3,GM12878,NHEK,HUVEC,H1-Esc	chr1	199371244	199523514	-	152270
ID-746	ENCODE	K562, HepG2, HelaS3,GM12878,NHEK,HUVEC,H1-Esc	chr1	199558838	199624641	-	65803
ID-686	ENCODE	K562, HepG2, HelaS3,GM12878,NHEK,HUVEC,H1-Esc	chr2	199795206	199856139	-	60933
ID-687	ENCODE	K562, HepG2, HelaS3,GM12878,NHEK,HUVEC,H1-Esc	chr2	200826701	200879840	-	53139
ID-689	ENCODE	K562, HepG2, HelaS3,GM12878,NHEK,HUVEC,H1-Esc	chr2	209785755	210134909	-	349154
ID-690	ENCODE	K562, HepG2, HelaS3,GM12878,NHEK,HUVEC,H1-Esc	chr2	213522030	213860077	-	338047
ID-691	ENCODE	K562, HepG2, HelaS3,GM12878,NHEK,HUVEC,H1-Esc	chr2	222707687	222840286	-	132599
ID-692	ENCODE	K562, HepG2, HelaS3,GM12878,NHEK,HUVEC,H1-Esc	chr2	226876295	227330130	-	453835
ID-693	ENCODE	K562, HepG2, HelaS3,GM12878,NHEK,HUVEC,H1-Esc	chr2	227335935	227399572	-	63637
ID-694	ENCODE	K562, HepG2, HelaS3,GM12878,NHEK,HUVEC,H1-Esc	chr2	227439952	227517225	-	77273
ID-752	ENCODE	K562, HepG2, HelaS3,GM12878,NHEK,HUVEC,H1-Esc	chr1	234956421	235012435	-	56014
ID-696	ENCODE	K562, HepG2, HelaS3,GM12878,NHEK,HUVEC,H1-Esc	chr2	235730208	235783505	-	53297
ID-697	ENCODE	K562, HepG2, HelaS3,GM12878,NHEK,HUVEC,H1-Esc	chr2	237885871	237957706	-	71835
ID-754	ENCODE	K562, HepG2, HelaS3,GM12878,NHEK,HUVEC,H1-Esc	chr1	245830064	245894767	-	64703
ID744	ENCODE	K562, HepG2, HelaS3,GM12878,NHEK,HUVEC,H1-Esc	chr9	1060732	1908447	+	847715
ID772	ENCODE	K562, HepG2, HelaS3,GM12878,NHEK,HUVEC,H1-Esc	chr8	1195246	1256568	+	61322
ID158	ENCODE	K562, HepG2, HelaS3,GM12878,NHEK,HUVEC,H1-Esc	chr10	1221056	1283269	+	62213
ID745	ENCODE	K562, HepG2, HelaS3,GM12878,NHEK,HUVEC,H1-Esc	chr9	1923033	2015123	+	92090
ID159	ENCODE	K562, HepG2, HelaS3,GM12878,NHEK,HUVEC,H1-Esc	chr10	1996364	2070962	+	74598
ID372	ENCODE	K562, HepG2, HelaS3,GM12878,NHEK,HUVEC,H1-Esc	chr6	2284475	2389780	+	105305
ID373	ENCODE	K562, HepG2, HelaS3,GM12878,NHEK,HUVEC,H1-Esc	chr6	2789095	2859587	+	70492
ID1	ENCODE	K562, HepG2, HelaS3,GM12878,NHEK,HUVEC,H1-Esc	chrY	2870865	2995057	+	124192
ID2	ENCODE	K562, HepG2, HelaS3,GM12878,NHEK,HUVEC,H1-Esc	chrY	3658257	3759467	+	101210
ID547	ENCODE	K562, HepG2, HelaS3,GM12878,NHEK,HUVEC,H1-Esc	chr3	3894568	3974545	+	79977
ID3	ENCODE	K562, HepG2, HelaS3,GM12878,NHEK,HUVEC,H1-Esc	chrY	3904219	4121196	+	216977
ID490	ENCODE	K562, HepG2, HelaS3,GM12878,NHEK,HUVEC,H1-Esc	chr4	4712741	4763324	+	50583
ID747	ENCODE	K562, HepG2, HelaS3,GM12878,NHEK,HUVEC,H1-Esc	chr9	4889955	4959419	+	69464
ID294	ENCODE	K562, HepG2, HelaS3,GM12878,NHEK,HUVEC,H1-Esc	chr20	5180577	5235801	+	55224
ID774	ENCODE	K562, HepG2, HelaS3,GM12878,NHEK,HUVEC,H1-Esc	chr8	5360060	5413022	+	52962
ID548	ENCODE	K562, HepG2, HelaS3,GM12878,NHEK,HUVEC,H1-Esc	chr3	5476863	5964098	+	487235
ID193	ENCODE	K562, HepG2, HelaS3,GM12878,NHEK,HUVEC,H1-Esc	chr16	5649262	5874725	+	225463
ID194	ENCODE	K562, HepG2, HelaS3,GM12878,NHEK,HUVEC,H1-Esc	chr16	5915782	6068135	+	152353
ID549	ENCODE	K562, HepG2, HelaS3,GM12878,NHEK,HUVEC,H1-Esc	chr3	6001536	6329229	+	327693
ID375	ENCODE	K562, HepG2, HelaS3,GM12878,NHEK,HUVEC,H1-Esc	chr6	6293777	6343867	+	50090
ID296	ENCODE	K562, HepG2, HelaS3,GM12878,NHEK,HUVEC,H1-Esc	chr20	6817646	7324776	+	507130
ID614	ENCODE	K562, HepG2, HelaS3,GM12878,NHEK,HUVEC,H1-Esc	chr2	7191834	7491268	+	299434
ID5	ENCODE	K562, HepG2, HelaS3,GM12878,NHEK,HUVEC,H1-Esc	chrX	7272985	7480784	+	207799
ID297	ENCODE	K562, HepG2, HelaS3,GM12878,NHEK,HUVEC,H1-Esc	chr20	7354030	7412109	+	58079
ID6	ENCODE	K562, HepG2, HelaS3,GM12878,NHEK,HUVEC,H1-Esc	chrX	7528629	7592004	+	63375
ID7	ENCODE	K562, HepG2, HelaS3,GM12878,NHEK,HUVEC,H1-Esc	chrX	7674070	7766693	+	92623
ID321	ENCODE	K562, HepG2, HelaS3,GM12878,NHEK,HUVEC,H1-Esc	chr7	7919190	8008130	+	88940
ID9	ENCODE	K562, HepG2, HelaS3,GM12878,NHEK,HUVEC,H1-Esc	chrX	8177850	8432472	+	254622
ID298	ENCODE	K562, HepG2, HelaS3,GM12878,NHEK,HUVEC,H1-Esc	chr20	8870340	8959028	+	88688
ID81	ENCODE	K562, HepG2, HelaS3,GM12878,NHEK,HUVEC,H1-Esc	chr12	9164207	9214649	+	50442
ID83	ENCODE	K562, HepG2, HelaS3,GM12878,NHEK,HUVEC,H1-Esc	chr12	9466908	9535163	+	68255
ID181	ENCODE	K562, HepG2, HelaS3,GM12878,NHEK,HUVEC,H1-Esc	chr17	9667123	9722375	+	55252
ID492	ENCODE	K562, HepG2, HelaS3,GM12878,NHEK,HUVEC,H1-Esc	chr4	10146302	10395802	+	249500
ID776	ENCODE	K562, HepG2, HelaS3,GM12878,NHEK,HUVEC,H1-Esc	chr8	10290054	10357800	+	67746
ID493	ENCODE	K562, HepG2, HelaS3,GM12878,NHEK,HUVEC,H1-Esc	chr4	10413680	10468596	+	54916
ID494	ENCODE	K562, HepG2, HelaS3,GM12878,NHEK,HUVEC,H1-Esc	chr4	10725054	10967353	+	242299
ID495	ENCODE	K562, HepG2, HelaS3,GM12878,NHEK,HUVEC,H1-Esc	chr4	11096872	11413756	+	316884
ID301	ENCODE	K562, HepG2, HelaS3,GM12878,NHEK,HUVEC,H1-Esc	chr20	11137816	11260860	+	123044
ID322	ENCODE	K562, HepG2, HelaS3,GM12878,NHEK,HUVEC,H1-Esc	chr7	11209251	11271074	+	61823
ID123	ENCODE	K562, HepG2, HelaS3,GM12878,NHEK,HUVEC,H1-Esc	chr11	11259602	11326476	+	66874
ID496	ENCODE	K562, HepG2, HelaS3,GM12878,NHEK,HUVEC,H1-Esc	chr4	11545442	11755760	+	210318
ID85	ENCODE	K562, HepG2, HelaS3,GM12878,NHEK,HUVEC,H1-Esc	chr12	11545870	11700139	+	154269
ID376	ENCODE	K562, HepG2, HelaS3,GM12878,NHEK,HUVEC,H1-Esc	chr6	11583881	11721318	+	137437
ID86	ENCODE	K562, HepG2, HelaS3,GM12878,NHEK,HUVEC,H1-Esc	chr12	11726139	11798305	+	72166
ID302	ENCODE	K562, HepG2, HelaS3,GM12878,NHEK,HUVEC,H1-Esc	chr20	11909329	12082099	+	172770
ID303	ENCODE	K562, HepG2, HelaS3,GM12878,NHEK,HUVEC,H1-Esc	chr20	12091480	12322666	+	231186
ID323	ENCODE	K562, HepG2, HelaS3,GM12878,NHEK,HUVEC,H1-Esc	chr7	12797055	12960415	+	163360
ID426	ENCODE	K562, HepG2, HelaS3,GM12878,NHEK,HUVEC,H1-Esc	chr5	12820307	12933995	+	113688
ID749	ENCODE	K562, HepG2, HelaS3,GM12878,NHEK,HUVEC,H1-Esc	chr9	12833063	12947840	+	114777
ID10	ENCODE	K562, HepG2, HelaS3,GM12878,NHEK,HUVEC,H1-Esc	chrX	13003169	13126048	+	122879
ID324	ENCODE	K562, HepG2, HelaS3,GM12878,NHEK,HUVEC,H1-Esc	chr7	13035663	13100767	+	65104
ID325	ENCODE	K562, HepG2, HelaS3,GM12878,NHEK,HUVEC,H1-Esc	chr7	13499677	13558191	+	58514
ID326	ENCODE	K562, HepG2, HelaS3,GM12878,NHEK,HUVEC,H1-Esc	chr7	13597748	13654579	+	56831
ID617	ENCODE	K562, HepG2, HelaS3,GM12878,NHEK,HUVEC,H1-Esc	chr2	13749180	13938044	+	188864
ID378	ENCODE	K562, HepG2, HelaS3,GM12878,NHEK,HUVEC,H1-Esc	chr6	15735888	15867083	+	131195
ID4	ENCODE	K562, HepG2, HelaS3,GM12878,NHEK,HUVEC,H1-Esc	chrY	15849300	16025385	+	176085
ID427	ENCODE	K562, HepG2, HelaS3,GM12878,NHEK,HUVEC,H1-Esc	chr5	15952846	16004877	+	52031
ID750	ENCODE	K562, HepG2, HelaS3,GM12878,NHEK,HUVEC,H1-Esc	chr9	15973214	16037523	+	64309
ID328	ENCODE	K562, HepG2, HelaS3,GM12878,NHEK,HUVEC,H1-Esc	chr7	16325729	16411098	+	85369
ID550	ENCODE	K562, HepG2, HelaS3,GM12878,NHEK,HUVEC,H1-Esc	chr3	16380248	16436030	+	55782
ID290	ENCODE	K562, HepG2, HelaS3,GM12878,NHEK,HUVEC,H1-Esc	chr22	16506989	16626498	+	119509
ID88	ENCODE	K562, HepG2, HelaS3,GM12878,NHEK,HUVEC,H1-Esc	chr12	16523830	16779125	+	255295
ID197	ENCODE	K562, HepG2, HelaS3,GM12878,NHEK,HUVEC,H1-Esc	chr16	16660342	16734998	+	74656
ID751	ENCODE	K562, HepG2, HelaS3,GM12878,NHEK,HUVEC,H1-Esc	chr9	16982769	17114635	+	131866
ID310	ENCODE	K562, HepG2, HelaS3,GM12878,NHEK,HUVEC,H1-Esc	chr21	17264181	17320485	+	56304
ID752	ENCODE	K562, HepG2, HelaS3,GM12878,NHEK,HUVEC,H1-Esc	chr9	17984562	18068281	+	83719
ID753	ENCODE	K562, HepG2, HelaS3,GM12878,NHEK,HUVEC,H1-Esc	chr9	18331076	18387568	+	56492
ID235	ENCODE	K562, HepG2, HelaS3,GM12878,NHEK,HUVEC,H1-Esc	chr14	19255636	19306201	+	50565
ID428	ENCODE	K562, HepG2, HelaS3,GM12878,NHEK,HUVEC,H1-Esc	chr5	19288624	19366146	+	77522
ID331	ENCODE	K562, HepG2, HelaS3,GM12878,NHEK,HUVEC,H1-Esc	chr7	19332788	19421037	+	88249
ID161	ENCODE	K562, HepG2, HelaS3,GM12878,NHEK,HUVEC,H1-Esc	chr10	19528070	19776376	+	248306
ID89	ENCODE	K562, HepG2, HelaS3,GM12878,NHEK,HUVEC,H1-Esc	chr12	19675266	20059148	+	383882
ID304	ENCODE	K562, HepG2, HelaS3,GM12878,NHEK,HUVEC,H1-Esc	chr20	19790990	19866553	+	75563
ID553	ENCODE	K562, HepG2, HelaS3,GM12878,NHEK,HUVEC,H1-Esc	chr3	20257825	20932595	+	674770
ID311	ENCODE	K562, HepG2, HelaS3,GM12878,NHEK,HUVEC,H1-Esc	chr21	20319431	20420258	+	100827
ID312	ENCODE	K562, HepG2, HelaS3,GM12878,NHEK,HUVEC,H1-Esc	chr21	20445382	20585483	+	140101
ID162	ENCODE	K562, HepG2, HelaS3,GM12878,NHEK,HUVEC,H1-Esc	chr10	20581463	20827324	+	245861
ID313	ENCODE	K562, HepG2, HelaS3,GM12878,NHEK,HUVEC,H1-Esc	chr21	20983308	21047151	+	63843
ID333	ENCODE	K562, HepG2, HelaS3,GM12878,NHEK,HUVEC,H1-Esc	chr7	20991596	21100178	+	108582
ID755	ENCODE	K562, HepG2, HelaS3,GM12878,NHEK,HUVEC,H1-Esc	chr9	21041703	21112618	+	70915
ID555	ENCODE	K562, HepG2, HelaS3,GM12878,NHEK,HUVEC,H1-Esc	chr3	21044989	21105196	+	60207
ID183	ENCODE	K562, HepG2, HelaS3,GM12878,NHEK,HUVEC,H1-Esc	chr17	21666608	21725945	+	59337
ID756	ENCODE	K562, HepG2, HelaS3,GM12878,NHEK,HUVEC,H1-Esc	chr9	22216595	22444815	+	228220
ID275	ENCODE	K562, HepG2, HelaS3,GM12878,NHEK,HUVEC,H1-Esc	chr18	22323940	22385917	+	61977
ID757	ENCODE	K562, HepG2, HelaS3,GM12878,NHEK,HUVEC,H1-Esc	chr9	22462205	22644980	+	182775
ID379	ENCODE	K562, HepG2, HelaS3,GM12878,NHEK,HUVEC,H1-Esc	chr6	22620731	22676846	+	56115
ID51	ENCODE	K562, HepG2, HelaS3,GM12878,NHEK,HUVEC,H1-Esc	chr13	22853398	22904134	+	50736
ID90	ENCODE	K562, HepG2, HelaS3,GM12878,NHEK,HUVEC,H1-Esc	chr12	22854100	22911147	+	57047
ID305	ENCODE	K562, HepG2, HelaS3,GM12878,NHEK,HUVEC,H1-Esc	chr20	22896973	22962162	+	65189
ID52	ENCODE	K562, HepG2, HelaS3,GM12878,NHEK,HUVEC,H1-Esc	chr13	22917998	23011139	+	93141
ID127	ENCODE	K562, HepG2, HelaS3,GM12878,NHEK,HUVEC,H1-Esc	chr11	23241901	23303303	+	61402
ID380	ENCODE	K562, HepG2, HelaS3,GM12878,NHEK,HUVEC,H1-Esc	chr6	23293510	23356333	+	62823
ID498	ENCODE	K562, HepG2, HelaS3,GM12878,NHEK,HUVEC,H1-Esc	chr4	23399791	23461479	+	61688
ID499	ENCODE	K562, HepG2, HelaS3,GM12878,NHEK,HUVEC,H1-Esc	chr4	23494436	23555484	+	61048
ID314	ENCODE	K562, HepG2, HelaS3,GM12878,NHEK,HUVEC,H1-Esc	chr21	23572910	23800950	+	228040
ID758	ENCODE	K562, HepG2, HelaS3,GM12878,NHEK,HUVEC,H1-Esc	chr9	24023667	24292546	+	268879
ID334	ENCODE	K562, HepG2, HelaS3,GM12878,NHEK,HUVEC,H1-Esc	chr7	24053590	24298089	+	244499
ID429	ENCODE	K562, HepG2, HelaS3,GM12878,NHEK,HUVEC,H1-Esc	chr5	24272661	24332403	+	59742
ID698	ENCODE	K562, HepG2, HelaS3,GM12878,NHEK,HUVEC,H1-Esc	chr1	24344911	24398535	+	53624
ID759	ENCODE	K562, HepG2, HelaS3,GM12878,NHEK,HUVEC,H1-Esc	chr9	24443419	24507208	+	63789
ID622	ENCODE	K562, HepG2, HelaS3,GM12878,NHEK,HUVEC,H1-Esc	chr2	25622528	25737867	+	115339
ID276	ENCODE	K562, HepG2, HelaS3,GM12878,NHEK,HUVEC,H1-Esc	chr18	26316252	26389931	+	73679
ID502	ENCODE	K562, HepG2, HelaS3,GM12878,NHEK,HUVEC,H1-Esc	chr4	26770418	26861520	+	91102
ID292	ENCODE	K562, HepG2, HelaS3,GM12878,NHEK,HUVEC,H1-Esc	chr22	27115821	27222387	+	106566
ID237	ENCODE	K562, HepG2, HelaS3,GM12878,NHEK,HUVEC,H1-Esc	chr14	27381875	27874162	+	492287
ID503	ENCODE	K562, HepG2, HelaS3,GM12878,NHEK,HUVEC,H1-Esc	chr4	27670860	27726523	+	55663
ID316	ENCODE	K562, HepG2, HelaS3,GM12878,NHEK,HUVEC,H1-Esc	chr21	27794710	27849633	+	54923
ID163	ENCODE	K562, HepG2, HelaS3,GM12878,NHEK,HUVEC,H1-Esc	chr10	27848204	27918275	+	70071
ID12	ENCODE	K562, HepG2, HelaS3,GM12878,NHEK,HUVEC,H1-Esc	chrX	27859132	27979418	+	120286
ID558	ENCODE	K562, HepG2, HelaS3,GM12878,NHEK,HUVEC,H1-Esc	chr3	27965067	28047618	+	82551
ID277	ENCODE	K562, HepG2, HelaS3,GM12878,NHEK,HUVEC,H1-Esc	chr18	28080058	28193450	+	113392
ID431	ENCODE	K562, HepG2, HelaS3,GM12878,NHEK,HUVEC,H1-Esc	chr5	28232937	28308306	+	75369
ID128	ENCODE	K562, HepG2, HelaS3,GM12878,NHEK,HUVEC,H1-Esc	chr11	28355817	28662036	+	306219
ID504	ENCODE	K562, HepG2, HelaS3,GM12878,NHEK,HUVEC,H1-Esc	chr4	28598740	28712138	+	113398
ID129	ENCODE	K562, HepG2, HelaS3,GM12878,NHEK,HUVEC,H1-Esc	chr11	28682774	29007202	+	324428
ID559	ENCODE	K562, HepG2, HelaS3,GM12878,NHEK,HUVEC,H1-Esc	chr3	28841704	29321727	+	480023
ID130	ENCODE	K562, HepG2, HelaS3,GM12878,NHEK,HUVEC,H1-Esc	chr11	29012888	29566403	+	553515
ID383	ENCODE	K562, HepG2, HelaS3,GM12878,NHEK,HUVEC,H1-Esc	chr6	29083627	29363865	+	280238
ID335	ENCODE	K562, HepG2, HelaS3,GM12878,NHEK,HUVEC,H1-Esc	chr7	30413577	30478433	+	64856
ID317	ENCODE	K562, HepG2, HelaS3,GM12878,NHEK,HUVEC,H1-Esc	chr21	30734327	30968177	+	233850
ID185	ENCODE	K562, HepG2, HelaS3,GM12878,NHEK,HUVEC,H1-Esc	chr17	31909961	31986320	+	76359
ID384	ENCODE	K562, HepG2, HelaS3,GM12878,NHEK,HUVEC,H1-Esc	chr6	32233650	32302140	+	68490
ID240	ENCODE	K562, HepG2, HelaS3,GM12878,NHEK,HUVEC,H1-Esc	chr14	32332258	32504048	+	171790
ID337	ENCODE	K562, HepG2, HelaS3,GM12878,NHEK,HUVEC,H1-Esc	chr7	33651475	33763813	+	112338
ID780	ENCODE	K562, HepG2, HelaS3,GM12878,NHEK,HUVEC,H1-Esc	chr8	33653810	33829068	+	175258
ID338	ENCODE	K562, HepG2, HelaS3,GM12878,NHEK,HUVEC,H1-Esc	chr7	33772604	33922479	+	149875
ID624	ENCODE	K562, HepG2, HelaS3,GM12878,NHEK,HUVEC,H1-Esc	chr2	33931615	34698354	+	766739
ID560	ENCODE	K562, HepG2, HelaS3,GM12878,NHEK,HUVEC,H1-Esc	chr3	33968982	34684103	+	715121
ID53	ENCODE	K562, HepG2, HelaS3,GM12878,NHEK,HUVEC,H1-Esc	chr13	34551627	34755619	+	203992
ID625	ENCODE	K562, HepG2, HelaS3,GM12878,NHEK,HUVEC,H1-Esc	chr2	34724913	34981462	+	256549
ID210	ENCODE	K562, HepG2, HelaS3,GM12878,NHEK,HUVEC,H1-Esc	chr15	34942440	35038126	+	95686
ID202	ENCODE	K562, HepG2, HelaS3,GM12878,NHEK,HUVEC,H1-Esc	chr16	35050219	35139927	+	89708
ID340	ENCODE	K562, HepG2, HelaS3,GM12878,NHEK,HUVEC,H1-Esc	chr7	35084214	35136598	+	52384
ID627	ENCODE	K562, HepG2, HelaS3,GM12878,NHEK,HUVEC,H1-Esc	chr2	35820032	35941581	+	121549
ID293	ENCODE	K562, HepG2, HelaS3,GM12878,NHEK,HUVEC,H1-Esc	chr22	35821279	35878680	+	57401
ID133	ENCODE	K562, HepG2, HelaS3,GM12878,NHEK,HUVEC,H1-Esc	chr11	36255648	36305711	+	50063
ID165	ENCODE	K562, HepG2, HelaS3,GM12878,NHEK,HUVEC,H1-Esc	chr10	37521865	37752134	+	230269
ID278	ENCODE	K562, HepG2, HelaS3,GM12878,NHEK,HUVEC,H1-Esc	chr18	37565563	37626810	+	61247
ID54	ENCODE	K562, HepG2, HelaS3,GM12878,NHEK,HUVEC,H1-Esc	chr13	37860260	37970444	+	110184
ID242	ENCODE	K562, HepG2, HelaS3,GM12878,NHEK,HUVEC,H1-Esc	chr14	38020916	38078433	+	57517
ID243	ENCODE	K562, HepG2, HelaS3,GM12878,NHEK,HUVEC,H1-Esc	chr14	38570583	38639081	+	68498
ID701	ENCODE	K562, HepG2, HelaS3,GM12878,NHEK,HUVEC,H1-Esc	chr1	38575098	38649203	+	74105
ID211	ENCODE	K562, HepG2, HelaS3,GM12878,NHEK,HUVEC,H1-Esc	chr15	38661246	38717515	+	56269
ID13	ENCODE	K562, HepG2, HelaS3,GM12878,NHEK,HUVEC,H1-Esc	chrX	38690424	38757112	+	66688
ID14	ENCODE	K562, HepG2, HelaS3,GM12878,NHEK,HUVEC,H1-Esc	chrX	38781082	38842005	+	60923
ID186	ENCODE	K562, HepG2, HelaS3,GM12878,NHEK,HUVEC,H1-Esc	chr17	39003183	39057729	+	54546
ID212	ENCODE	K562, HepG2, HelaS3,GM12878,NHEK,HUVEC,H1-Esc	chr15	39115207	39226623	+	111416
ID213	ENCODE	K562, HepG2, HelaS3,GM12878,NHEK,HUVEC,H1-Esc	chr15	39265870	39319802	+	53932
ID245	ENCODE	K562, HepG2, HelaS3,GM12878,NHEK,HUVEC,H1-Esc	chr14	39820651	39881653	+	61002
ID342	ENCODE	K562, HepG2, HelaS3,GM12878,NHEK,HUVEC,H1-Esc	chr7	40935348	41034948	+	99600
ID319	ENCODE	K562, HepG2, HelaS3,GM12878,NHEK,HUVEC,H1-Esc	chr21	41041238	41117296	+	76058
ID320	ENCODE	K562, HepG2, HelaS3,GM12878,NHEK,HUVEC,H1-Esc	chr21	41175369	41238891	+	63522
ID247	ENCODE	K562, HepG2, HelaS3,GM12878,NHEK,HUVEC,H1-Esc	chr14	41446642	41665780	+	219138
ID15	ENCODE	K562, HepG2, HelaS3,GM12878,NHEK,HUVEC,H1-Esc	chrX	41809464	42559335	+	749871
ID56	ENCODE	K562, HepG2, HelaS3,GM12878,NHEK,HUVEC,H1-Esc	chr13	43004726	43084548	+	79822
ID269	ENCODE	K562, HepG2, HelaS3,GM12878,NHEK,HUVEC,H1-Esc	chr19	43355483	43848105	+	492622
ID437	ENCODE	K562, HepG2, HelaS3,GM12878,NHEK,HUVEC,H1-Esc	chr5	45143185	45201195	+	58010
ID214	ENCODE	K562, HepG2, HelaS3,GM12878,NHEK,HUVEC,H1-Esc	chr15	46014519	46130092	+	115573
ID215	ENCODE	K562, HepG2, HelaS3,GM12878,NHEK,HUVEC,H1-Esc	chr15	46145276	46211134	+	65858
ID216	ENCODE	K562, HepG2, HelaS3,GM12878,NHEK,HUVEC,H1-Esc	chr15	46255858	46313914	+	58056
ID250	ENCODE	K562, HepG2, HelaS3,GM12878,NHEK,HUVEC,H1-Esc	chr14	46678822	46929895	+	251073
ID506	ENCODE	K562, HepG2, HelaS3,GM12878,NHEK,HUVEC,H1-Esc	chr4	47596074	47654689	+	58615
ID217	ENCODE	K562, HepG2, HelaS3,GM12878,NHEK,HUVEC,H1-Esc	chr15	48103280	48186122	+	82842
ID507	ENCODE	K562, HepG2, HelaS3,GM12878,NHEK,HUVEC,H1-Esc	chr4	49093248	49161745	+	68497
ID508	ENCODE	K562, HepG2, HelaS3,GM12878,NHEK,HUVEC,H1-Esc	chr4	49206374	49276751	+	70377
ID188	ENCODE	K562, HepG2, HelaS3,GM12878,NHEK,HUVEC,H1-Esc	chr17	51139095	51298391	+	159296
ID438	ENCODE	K562, HepG2, HelaS3,GM12878,NHEK,HUVEC,H1-Esc	chr5	51202044	51388321	+	186277
ID218	ENCODE	K562, HepG2, HelaS3,GM12878,NHEK,HUVEC,H1-Esc	chr15	51300237	51627330	+	327093
ID439	ENCODE	K562, HepG2, HelaS3,GM12878,NHEK,HUVEC,H1-Esc	chr5	51420977	51477251	+	56274
ID252	ENCODE	K562, HepG2, HelaS3,GM12878,NHEK,HUVEC,H1-Esc	chr14	51725739	51799918	+	74179
ID440	ENCODE	K562, HepG2, HelaS3,GM12878,NHEK,HUVEC,H1-Esc	chr5	52633844	52686373	+	52529
ID189	ENCODE	K562, HepG2, HelaS3,GM12878,NHEK,HUVEC,H1-Esc	chr17	53241856	53299366	+	57510
ID254	ENCODE	K562, HepG2, HelaS3,GM12878,NHEK,HUVEC,H1-Esc	chr14	53705009	53766590	+	61581
ID17	ENCODE	K562, HepG2, HelaS3,GM12878,NHEK,HUVEC,H1-Esc	chrX	54594337	54677530	+	83193
ID256	ENCODE	K562, HepG2, HelaS3,GM12878,NHEK,HUVEC,H1-Esc	chr14	54602934	54669492	+	66558
ID442	ENCODE	K562, HepG2, HelaS3,GM12878,NHEK,HUVEC,H1-Esc	chr5	55429717	55536550	+	106833
ID443	ENCODE	K562, HepG2, HelaS3,GM12878,NHEK,HUVEC,H1-Esc	chr5	55539660	55619975	+	80315
ID257	ENCODE	K562, HepG2, HelaS3,GM12878,NHEK,HUVEC,H1-Esc	chr14	56161530	56218263	+	56733
ID258	ENCODE	K562, HepG2, HelaS3,GM12878,NHEK,HUVEC,H1-Esc	chr14	56782653	56861916	+	79263
ID631	ENCODE	K562, HepG2, HelaS3,GM12878,NHEK,HUVEC,H1-Esc	chr2	57844758	57915993	+	71235
ID259	ENCODE	K562, HepG2, HelaS3,GM12878,NHEK,HUVEC,H1-Esc	chr14	57922062	58045949	+	123887
ID633	ENCODE	K562, HepG2, HelaS3,GM12878,NHEK,HUVEC,H1-Esc	chr2	59390372	59445671	+	55299
ID136	ENCODE	K562, HepG2, HelaS3,GM12878,NHEK,HUVEC,H1-Esc	chr11	59953031	60045328	+	92297
ID62	ENCODE	K562, HepG2, HelaS3,GM12878,NHEK,HUVEC,H1-Esc	chr13	61365432	61415782	+	50350
ID446	ENCODE	K562, HepG2, HelaS3,GM12878,NHEK,HUVEC,H1-Esc	chr5	61935325	62002181	+	66856
ID284	ENCODE	K562, HepG2, HelaS3,GM12878,NHEK,HUVEC,H1-Esc	chr18	62092994	62161681	+	68687
ID565	ENCODE	K562, HepG2, HelaS3,GM12878,NHEK,HUVEC,H1-Esc	chr3	62619621	62699608	+	79987
ID785	ENCODE	K562, HepG2, HelaS3,GM12878,NHEK,HUVEC,H1-Esc	chr8	62747172	62908578	+	161406
ID222	ENCODE	K562, HepG2, HelaS3,GM12878,NHEK,HUVEC,H1-Esc	chr15	62875857	62934784	+	58927
ID510	ENCODE	K562, HepG2, HelaS3,GM12878,NHEK,HUVEC,H1-Esc	chr4	63136220	63244889	+	108669
ID636	ENCODE	K562, HepG2, HelaS3,GM12878,NHEK,HUVEC,H1-Esc	chr2	63548396	63608506	+	60110
ID511	ENCODE	K562, HepG2, HelaS3,GM12878,NHEK,HUVEC,H1-Esc	chr4	64353124	64549060	+	195936
ID387	ENCODE	K562, HepG2, HelaS3,GM12878,NHEK,HUVEC,H1-Esc	chr6	64424953	64502227	+	77274
ID285	ENCODE	K562, HepG2, HelaS3,GM12878,NHEK,HUVEC,H1-Esc	chr18	64702480	64836091	+	133611
ID65	ENCODE	K562, HepG2, HelaS3,GM12878,NHEK,HUVEC,H1-Esc	chr13	65805955	66173230	+	367275
ID345	ENCODE	K562, HepG2, HelaS3,GM12878,NHEK,HUVEC,H1-Esc	chr7	65860110	65917296	+	57186
ID223	ENCODE	K562, HepG2, HelaS3,GM12878,NHEK,HUVEC,H1-Esc	chr15	66184374	66235689	+	51315
ID66	ENCODE	K562, HepG2, HelaS3,GM12878,NHEK,HUVEC,H1-Esc	chr13	66216895	66301559	+	84664
ID788	ENCODE	K562, HepG2, HelaS3,GM12878,NHEK,HUVEC,H1-Esc	chr8	66625499	66700727	+	75228
ID286	ENCODE	K562, HepG2, HelaS3,GM12878,NHEK,HUVEC,H1-Esc	chr18	66728752	66811065	+	82313
ID167	ENCODE	K562, HepG2, HelaS3,GM12878,NHEK,HUVEC,H1-Esc	chr10	66869911	66975680	+	105769
ID67	ENCODE	K562, HepG2, HelaS3,GM12878,NHEK,HUVEC,H1-Esc	chr13	67675036	67736881	+	61845
ID97	ENCODE	K562, HepG2, HelaS3,GM12878,NHEK,HUVEC,H1-Esc	chr12	67715636	67780650	+	65014
ID287	ENCODE	K562, HepG2, HelaS3,GM12878,NHEK,HUVEC,H1-Esc	chr18	68273071	68333754	+	60683
ID192	ENCODE	K562, HepG2, HelaS3,GM12878,NHEK,HUVEC,H1-Esc	chr17	68385639	68437863	+	52224
ID288	ENCODE	K562, HepG2, HelaS3,GM12878,NHEK,HUVEC,H1-Esc	chr18	68663795	68807761	+	143966
ID706	ENCODE	K562, HepG2, HelaS3,GM12878,NHEK,HUVEC,H1-Esc	chr1	69521050	70032561	+	511511
ID762	ENCODE	K562, HepG2, HelaS3,GM12878,NHEK,HUVEC,H1-Esc	chr9	69796473	69847237	+	50764
ID68	ENCODE	K562, HepG2, HelaS3,GM12878,NHEK,HUVEC,H1-Esc	chr13	69847636	69926950	+	79314
ID789	ENCODE	K562, HepG2, HelaS3,GM12878,NHEK,HUVEC,H1-Esc	chr8	71698777	71884470	+	185693
ID707	ENCODE	K562, HepG2, HelaS3,GM12878,NHEK,HUVEC,H1-Esc	chr1	71704487	71848628	+	144141
ID791	ENCODE	K562, HepG2, HelaS3,GM12878,NHEK,HUVEC,H1-Esc	chr8	72970551	73159609	+	189058
ID447	ENCODE	K562, HepG2, HelaS3,GM12878,NHEK,HUVEC,H1-Esc	chr5	73243438	73329097	+	85659
ID99	ENCODE	K562, HepG2, HelaS3,GM12878,NHEK,HUVEC,H1-Esc	chr12	73381684	73676911	+	295227
ID390	ENCODE	K562, HepG2, HelaS3,GM12878,NHEK,HUVEC,H1-Esc	chr6	74545518	74606906	+	61388
ID138	ENCODE	K562, HepG2, HelaS3,GM12878,NHEK,HUVEC,H1-Esc	chr11	74565194	74638535	+	73341
ID22	ENCODE	K562, HepG2, HelaS3,GM12878,NHEK,HUVEC,H1-Esc	chrX	74854872	74914511	+	59639
ID639	ENCODE	K562, HepG2, HelaS3,GM12878,NHEK,HUVEC,H1-Esc	chr2	75197189	75528151	+	330962
ID792	ENCODE	K562, HepG2, HelaS3,GM12878,NHEK,HUVEC,H1-Esc	chr8	75283871	75434551	+	150680
ID391	ENCODE	K562, HepG2, HelaS3,GM12878,NHEK,HUVEC,H1-Esc	chr6	75403026	75506299	+	103273
ID566	ENCODE	K562, HepG2, HelaS3,GM12878,NHEK,HUVEC,H1-Esc	chr3	75921665	75985043	+	63378
ID448	ENCODE	K562, HepG2, HelaS3,GM12878,NHEK,HUVEC,H1-Esc	chr5	76445524	76506250	+	60726
ID69	ENCODE	K562, HepG2, HelaS3,GM12878,NHEK,HUVEC,H1-Esc	chr13	76481298	76935258	+	453960
ID260	ENCODE	K562, HepG2, HelaS3,GM12878,NHEK,HUVEC,H1-Esc	chr14	76679393	76798796	+	119403
ID348	ENCODE	K562, HepG2, HelaS3,GM12878,NHEK,HUVEC,H1-Esc	chr7	76682845	76748532	+	65687
ID204	ENCODE	K562, HepG2, HelaS3,GM12878,NHEK,HUVEC,H1-Esc	chr16	76692788	76752352	+	59564
ID205	ENCODE	K562, HepG2, HelaS3,GM12878,NHEK,HUVEC,H1-Esc	chr16	76792256	77038038	+	245782
ID763	ENCODE	K562, HepG2, HelaS3,GM12878,NHEK,HUVEC,H1-Esc	chr9	77762226	77897136	+	134910
ID102	ENCODE	K562, HepG2, HelaS3,GM12878,NHEK,HUVEC,H1-Esc	chr12	77965089	78142976	+	177887
ID514	ENCODE	K562, HepG2, HelaS3,GM12878,NHEK,HUVEC,H1-Esc	chr4	78093353	78413718	+	320365
ID23	ENCODE	K562, HepG2, HelaS3,GM12878,NHEK,HUVEC,H1-Esc	chrX	78461731	78745008	+	283277
ID709	ENCODE	K562, HepG2, HelaS3,GM12878,NHEK,HUVEC,H1-Esc	chr1	78605192	78694535	+	89343
ID24	ENCODE	K562, HepG2, HelaS3,GM12878,NHEK,HUVEC,H1-Esc	chrX	78933891	79123970	+	190079
ID349	ENCODE	K562, HepG2, HelaS3,GM12878,NHEK,HUVEC,H1-Esc	chr7	79110688	79235861	+	125173
ID70	ENCODE	K562, HepG2, HelaS3,GM12878,NHEK,HUVEC,H1-Esc	chr13	79572414	79629045	+	56631
ID793	ENCODE	K562, HepG2, HelaS3,GM12878,NHEK,HUVEC,H1-Esc	chr8	79632156	79701871	+	69715
ID206	ENCODE	K562, HepG2, HelaS3,GM12878,NHEK,HUVEC,H1-Esc	chr16	79679433	79733870	+	54437
ID71	ENCODE	K562, HepG2, HelaS3,GM12878,NHEK,HUVEC,H1-Esc	chr13	80132983	80393961	+	260978
ID25	ENCODE	K562, HepG2, HelaS3,GM12878,NHEK,HUVEC,H1-Esc	chrX	80554606	80685447	+	130841
ID764	ENCODE	K562, HepG2, HelaS3,GM12878,NHEK,HUVEC,H1-Esc	chr9	80947361	81819627	+	872266
ID568	ENCODE	K562, HepG2, HelaS3,GM12878,NHEK,HUVEC,H1-Esc	chr3	81042938	81100489	+	57551
ID395	ENCODE	K562, HepG2, HelaS3,GM12878,NHEK,HUVEC,H1-Esc	chr6	81055999	81192422	+	136423
ID350	ENCODE	K562, HepG2, HelaS3,GM12878,NHEK,HUVEC,H1-Esc	chr7	81319644	81507561	+	187917
ID449	ENCODE	K562, HepG2, HelaS3,GM12878,NHEK,HUVEC,H1-Esc	chr5	81614530	81664555	+	50025
ID139	ENCODE	K562, HepG2, HelaS3,GM12878,NHEK,HUVEC,H1-Esc	chr11	81662381	81714221	+	51840
ID224	ENCODE	K562, HepG2, HelaS3,GM12878,NHEK,HUVEC,H1-Esc	chr15	81671854	81768079	+	96225
ID26	ENCODE	K562, HepG2, HelaS3,GM12878,NHEK,HUVEC,H1-Esc	chrX	81779004	81855100	+	76096
ID27	ENCODE	K562, HepG2, HelaS3,GM12878,NHEK,HUVEC,H1-Esc	chrX	82030596	82088530	+	57934
ID104	ENCODE	K562, HepG2, HelaS3,GM12878,NHEK,HUVEC,H1-Esc	chr12	82349558	82536321	+	186763
ID73	ENCODE	K562, HepG2, HelaS3,GM12878,NHEK,HUVEC,H1-Esc	chr13	83031753	83093618	+	61865
ID140	ENCODE	K562, HepG2, HelaS3,GM12878,NHEK,HUVEC,H1-Esc	chr11	83155381	83385211	+	229830
ID170	ENCODE	K562, HepG2, HelaS3,GM12878,NHEK,HUVEC,H1-Esc	chr10	83246864	83352709	+	105845
ID261	ENCODE	K562, HepG2, HelaS3,GM12878,NHEK,HUVEC,H1-Esc	chr14	83622933	83804395	+	181462
ID263	ENCODE	K562, HepG2, HelaS3,GM12878,NHEK,HUVEC,H1-Esc	chr14	84977956	85040807	+	62851
ID106	ENCODE	K562, HepG2, HelaS3,GM12878,NHEK,HUVEC,H1-Esc	chr12	85910319	85966483	+	56164
ID453	ENCODE	K562, HepG2, HelaS3,GM12878,NHEK,HUVEC,H1-Esc	chr5	86045773	86414877	+	369104
ID398	ENCODE	K562, HepG2, HelaS3,GM12878,NHEK,HUVEC,H1-Esc	chr6	86744900	86971612	+	226712
ID515	ENCODE	K562, HepG2, HelaS3,GM12878,NHEK,HUVEC,H1-Esc	chr4	86924075	87040955	+	116880
ID571	ENCODE	K562, HepG2, HelaS3,GM12878,NHEK,HUVEC,H1-Esc	chr3	87980623	88031376	+	50753
ID144	ENCODE	K562, HepG2, HelaS3,GM12878,NHEK,HUVEC,H1-Esc	chr11	88264109	88371141	+	107032
ID454	ENCODE	K562, HepG2, HelaS3,GM12878,NHEK,HUVEC,H1-Esc	chr5	88266686	88459726	+	193040
ID145	ENCODE	K562, HepG2, HelaS3,GM12878,NHEK,HUVEC,H1-Esc	chr11	88417788	88492526	+	74738
ID455	ENCODE	K562, HepG2, HelaS3,GM12878,NHEK,HUVEC,H1-Esc	chr5	88487285	88570370	+	83085
ID456	ENCODE	K562, HepG2, HelaS3,GM12878,NHEK,HUVEC,H1-Esc	chr5	88637555	88781404	+	143849
ID107	ENCODE	K562, HepG2, HelaS3,GM12878,NHEK,HUVEC,H1-Esc	chr12	88692685	88817546	+	124861
ID796	ENCODE	K562, HepG2, HelaS3,GM12878,NHEK,HUVEC,H1-Esc	chr8	89527241	89698611	+	171370
ID516	ENCODE	K562, HepG2, HelaS3,GM12878,NHEK,HUVEC,H1-Esc	chr4	90410599	90646760	+	236161
ID147	ENCODE	K562, HepG2, HelaS3,GM12878,NHEK,HUVEC,H1-Esc	chr11	90613452	90700432	+	86980
ID171	ENCODE	K562, HepG2, HelaS3,GM12878,NHEK,HUVEC,H1-Esc	chr10	90890638	90994151	+	103513
ID458	ENCODE	K562, HepG2, HelaS3,GM12878,NHEK,HUVEC,H1-Esc	chr5	91206703	91494877	+	288174
ID172	ENCODE	K562, HepG2, HelaS3,GM12878,NHEK,HUVEC,H1-Esc	chr10	91674368	91753315	+	78947
ID459	ENCODE	K562, HepG2, HelaS3,GM12878,NHEK,HUVEC,H1-Esc	chr5	91744777	91837795	+	93018
ID173	ENCODE	K562, HepG2, HelaS3,GM12878,NHEK,HUVEC,H1-Esc	chr10	91805107	92049362	+	244255
ID400	ENCODE	K562, HepG2, HelaS3,GM12878,NHEK,HUVEC,H1-Esc	chr6	92232340	92350786	+	118446
ID353	ENCODE	K562, HepG2, HelaS3,GM12878,NHEK,HUVEC,H1-Esc	chr7	93652124	93712623	+	60499
ID29	ENCODE	K562, HepG2, HelaS3,GM12878,NHEK,HUVEC,H1-Esc	chrX	93971101	94497986	+	526885
ID354	ENCODE	K562, HepG2, HelaS3,GM12878,NHEK,HUVEC,H1-Esc	chr7	94187095	94258000	+	70905
ID355	ENCODE	K562, HepG2, HelaS3,GM12878,NHEK,HUVEC,H1-Esc	chr7	94299166	94349797	+	50631
ID461	ENCODE	K562, HepG2, HelaS3,GM12878,NHEK,HUVEC,H1-Esc	chr5	95415173	95981281	+	566108
ID110	ENCODE	K562, HepG2, HelaS3,GM12878,NHEK,HUVEC,H1-Esc	chr12	96055319	96154545	+	99226
ID174	ENCODE	K562, HepG2, HelaS3,GM12878,NHEK,HUVEC,H1-Esc	chr10	96376109	96437688	+	61579
ID229	ENCODE	K562, HepG2, HelaS3,GM12878,NHEK,HUVEC,H1-Esc	chr15	96532576	96679591	+	147015
ID517	ENCODE	K562, HepG2, HelaS3,GM12878,NHEK,HUVEC,H1-Esc	chr4	96622956	96689132	+	66176
ID112	ENCODE	K562, HepG2, HelaS3,GM12878,NHEK,HUVEC,H1-Esc	chr12	97170136	97297836	+	127700
ID232	ENCODE	K562, HepG2, HelaS3,GM12878,NHEK,HUVEC,H1-Esc	chr15	97230222	97326097	+	95875
ID266	ENCODE	K562, HepG2, HelaS3,GM12878,NHEK,HUVEC,H1-Esc	chr14	97349507	97461975	+	112468
ID712	ENCODE	K562, HepG2, HelaS3,GM12878,NHEK,HUVEC,H1-Esc	chr1	97720492	97785575	+	65083
ID573	ENCODE	K562, HepG2, HelaS3,GM12878,NHEK,HUVEC,H1-Esc	chr3	98110593	98186628	+	76035
ID799	ENCODE	K562, HepG2, HelaS3,GM12878,NHEK,HUVEC,H1-Esc	chr8	98156253	98206547	+	50294
ID267	ENCODE	K562, HepG2, HelaS3,GM12878,NHEK,HUVEC,H1-Esc	chr14	98172455	98273717	+	101262
ID403	ENCODE	K562, HepG2, HelaS3,GM12878,NHEK,HUVEC,H1-Esc	chr6	98416120	98522766	+	106646
ID404	ENCODE	K562, HepG2, HelaS3,GM12878,NHEK,HUVEC,H1-Esc	chr6	99886414	99968823	+	82409
ID234	ENCODE	K562, HepG2, HelaS3,GM12878,NHEK,HUVEC,H1-Esc	chr15	100381624	100460353	+	78729
ID714	ENCODE	K562, HepG2, HelaS3,GM12878,NHEK,HUVEC,H1-Esc	chr1	101816799	101925108	+	108309
ID113	ENCODE	K562, HepG2, HelaS3,GM12878,NHEK,HUVEC,H1-Esc	chr12	102129635	102192948	+	63313
ID32	ENCODE	K562, HepG2, HelaS3,GM12878,NHEK,HUVEC,H1-Esc	chrX	102140438	102191724	+	51286
ID356	ENCODE	K562, HepG2, HelaS3,GM12878,NHEK,HUVEC,H1-Esc	chr7	102467286	102517787	+	50501
ID115	ENCODE	K562, HepG2, HelaS3,GM12878,NHEK,HUVEC,H1-Esc	chr12	102592215	102977733	+	385518
ID33	ENCODE	K562, HepG2, HelaS3,GM12878,NHEK,HUVEC,H1-Esc	chrX	102698374	102765355	+	66981
ID150	ENCODE	K562, HepG2, HelaS3,GM12878,NHEK,HUVEC,H1-Esc	chr11	102717639	102950976	+	233337
ID116	ENCODE	K562, HepG2, HelaS3,GM12878,NHEK,HUVEC,H1-Esc	chr12	103147401	103203067	+	55666
ID644	ENCODE	K562, HepG2, HelaS3,GM12878,NHEK,HUVEC,H1-Esc	chr2	103434887	103624490	+	189603
ID802	ENCODE	K562, HepG2, HelaS3,GM12878,NHEK,HUVEC,H1-Esc	chr8	103891186	103994768	+	103582
ID75	ENCODE	K562, HepG2, HelaS3,GM12878,NHEK,HUVEC,H1-Esc	chr13	104116881	104254129	+	137248
ID117	ENCODE	K562, HepG2, HelaS3,GM12878,NHEK,HUVEC,H1-Esc	chr12	104758013	104843254	+	85241
ID76	ENCODE	K562, HepG2, HelaS3,GM12878,NHEK,HUVEC,H1-Esc	chr13	105592046	105649144	+	57098
ID118	ENCODE	K562, HepG2, HelaS3,GM12878,NHEK,HUVEC,H1-Esc	chr12	105857386	106143216	+	285830
ID405	ENCODE	K562, HepG2, HelaS3,GM12878,NHEK,HUVEC,H1-Esc	chr6	106850552	106957026	+	106474
ID35	ENCODE	K562, HepG2, HelaS3,GM12878,NHEK,HUVEC,H1-Esc	chrX	108457526	108661726	+	204200
ID766	ENCODE	K562, HepG2, HelaS3,GM12878,NHEK,HUVEC,H1-Esc	chr9	108539353	108607134	+	67781
ID767	ENCODE	K562, HepG2, HelaS3,GM12878,NHEK,HUVEC,H1-Esc	chr9	108737652	108869032	+	131380
ID715	ENCODE	K562, HepG2, HelaS3,GM12878,NHEK,HUVEC,H1-Esc	chr1	108853006	108917499	+	64493
ID77	ENCODE	K562, HepG2, HelaS3,GM12878,NHEK,HUVEC,H1-Esc	chr13	109010053	109098982	+	88929
ID358	ENCODE	K562, HepG2, HelaS3,GM12878,NHEK,HUVEC,H1-Esc	chr7	109286350	109360212	+	73862
ID575	ENCODE	K562, HepG2, HelaS3,GM12878,NHEK,HUVEC,H1-Esc	chr3	109390056	109459077	+	69021
ID803	ENCODE	K562, HepG2, HelaS3,GM12878,NHEK,HUVEC,H1-Esc	chr8	109499892	109558560	+	58668
ID576	ENCODE	K562, HepG2, HelaS3,GM12878,NHEK,HUVEC,H1-Esc	chr3	109554769	109607171	+	52402
ID578	ENCODE	K562, HepG2, HelaS3,GM12878,NHEK,HUVEC,H1-Esc	chr3	110366711	110462751	+	96040
ID406	ENCODE	K562, HepG2, HelaS3,GM12878,NHEK,HUVEC,H1-Esc	chr6	111592605	111645538	+	52933
ID520	ENCODE	K562, HepG2, HelaS3,GM12878,NHEK,HUVEC,H1-Esc	chr4	111805813	111974429	+	168616
ID579	ENCODE	K562, HepG2, HelaS3,GM12878,NHEK,HUVEC,H1-Esc	chr3	111869694	111943315	+	73621
ID151	ENCODE	K562, HepG2, HelaS3,GM12878,NHEK,HUVEC,H1-Esc	chr11	111968463	112019213	+	50750
ID153	ENCODE	K562, HepG2, HelaS3,GM12878,NHEK,HUVEC,H1-Esc	chr11	114325885	114376626	+	50741
ID768	ENCODE	K562, HepG2, HelaS3,GM12878,NHEK,HUVEC,H1-Esc	chr9	114432724	114584904	+	152180
ID804	ENCODE	K562, HepG2, HelaS3,GM12878,NHEK,HUVEC,H1-Esc	chr8	114701281	115159178	+	457897
ID647	ENCODE	K562, HepG2, HelaS3,GM12878,NHEK,HUVEC,H1-Esc	chr2	114770928	115075029	+	304101
ID648	ENCODE	K562, HepG2, HelaS3,GM12878,NHEK,HUVEC,H1-Esc	chr2	115130386	115199888	+	69502
ID410	ENCODE	K562, HepG2, HelaS3,GM12878,NHEK,HUVEC,H1-Esc	chr6	115175117	115270821	+	95704
ID523	ENCODE	K562, HepG2, HelaS3,GM12878,NHEK,HUVEC,H1-Esc	chr4	115599538	115651576	+	52038
ID468	ENCODE	K562, HepG2, HelaS3,GM12878,NHEK,HUVEC,H1-Esc	chr5	115629132	115886073	+	256941
ID805	ENCODE	K562, HepG2, HelaS3,GM12878,NHEK,HUVEC,H1-Esc	chr8	115658481	116000122	+	341641
ID584	ENCODE	K562, HepG2, HelaS3,GM12878,NHEK,HUVEC,H1-Esc	chr3	115942509	116013147	+	70638
ID470	ENCODE	K562, HepG2, HelaS3,GM12878,NHEK,HUVEC,H1-Esc	chr5	116254880	116311130	+	56250
ID806	ENCODE	K562, HepG2, HelaS3,GM12878,NHEK,HUVEC,H1-Esc	chr8	118398796	118514326	+	115530
ID650	ENCODE	K562, HepG2, HelaS3,GM12878,NHEK,HUVEC,H1-Esc	chr2	119110480	119163341	+	52861
ID176	ENCODE	K562, HepG2, HelaS3,GM12878,NHEK,HUVEC,H1-Esc	chr10	119377571	119489972	+	112401
ID807	ENCODE	K562, HepG2, HelaS3,GM12878,NHEK,HUVEC,H1-Esc	chr8	119740386	120076420	+	336034
ID808	ENCODE	K562, HepG2, HelaS3,GM12878,NHEK,HUVEC,H1-Esc	chr8	120262721	120315110	+	52389
ID412	ENCODE	K562, HepG2, HelaS3,GM12878,NHEK,HUVEC,H1-Esc	chr6	120314853	121124483	+	809630
ID770	ENCODE	K562, HepG2, HelaS3,GM12878,NHEK,HUVEC,H1-Esc	chr9	120491024	120578660	+	87636
ID472	ENCODE	K562, HepG2, HelaS3,GM12878,NHEK,HUVEC,H1-Esc	chr5	120500334	120705953	+	205619
ID38	ENCODE	K562, HepG2, HelaS3,GM12878,NHEK,HUVEC,H1-Esc	chrX	121034412	121093728	+	59316
ID525	ENCODE	K562, HepG2, HelaS3,GM12878,NHEK,HUVEC,H1-Esc	chr4	121057442	121133017	+	75575
ID359	ENCODE	K562, HepG2, HelaS3,GM12878,NHEK,HUVEC,H1-Esc	chr7	121309035	121437945	+	128910
ID717	ENCODE	K562, HepG2, HelaS3,GM12878,NHEK,HUVEC,H1-Esc	chr1	121313689	121387348	+	73659
ID585	ENCODE	K562, HepG2, HelaS3,GM12878,NHEK,HUVEC,H1-Esc	chr3	121663730	121719364	+	55634
ID177	ENCODE	K562, HepG2, HelaS3,GM12878,NHEK,HUVEC,H1-Esc	chr10	121920810	122208645	+	287835
ID810	ENCODE	K562, HepG2, HelaS3,GM12878,NHEK,HUVEC,H1-Esc	chr8	122105877	122178223	+	72346
ID178	ENCODE	K562, HepG2, HelaS3,GM12878,NHEK,HUVEC,H1-Esc	chr10	122351391	122567966	+	216575
ID473	ENCODE	K562, HepG2, HelaS3,GM12878,NHEK,HUVEC,H1-Esc	chr5	122356086	122424757	+	68671
ID651	ENCODE	K562, HepG2, HelaS3,GM12878,NHEK,HUVEC,H1-Esc	chr2	122818157	122901782	+	83625
ID652	ENCODE	K562, HepG2, HelaS3,GM12878,NHEK,HUVEC,H1-Esc	chr2	122935078	123009848	+	74770
ID653	ENCODE	K562, HepG2, HelaS3,GM12878,NHEK,HUVEC,H1-Esc	chr2	123495442	123670711	+	175269
ID156	ENCODE	K562, HepG2, HelaS3,GM12878,NHEK,HUVEC,H1-Esc	chr11	124148544	124437809	+	289265
ID474	ENCODE	K562, HepG2, HelaS3,GM12878,NHEK,HUVEC,H1-Esc	chr5	124235227	124290823	+	55596
ID811	ENCODE	K562, HepG2, HelaS3,GM12878,NHEK,HUVEC,H1-Esc	chr8	124454399	124515719	+	61320
ID179	ENCODE	K562, HepG2, HelaS3,GM12878,NHEK,HUVEC,H1-Esc	chr10	124933459	125292819	+	359360
ID361	ENCODE	K562, HepG2, HelaS3,GM12878,NHEK,HUVEC,H1-Esc	chr7	125557900	125707269	+	149369
ID413	ENCODE	K562, HepG2, HelaS3,GM12878,NHEK,HUVEC,H1-Esc	chr6	126364381	126660122	+	295741
ID414	ENCODE	K562, HepG2, HelaS3,GM12878,NHEK,HUVEC,H1-Esc	chr6	126671957	126788699	+	116742
ID121	ENCODE	K562, HepG2, HelaS3,GM12878,NHEK,HUVEC,H1-Esc	chr12	126707623	126783510	+	75887
ID812	ENCODE	K562, HepG2, HelaS3,GM12878,NHEK,HUVEC,H1-Esc	chr8	126726970	126847832	+	120862
ID814	ENCODE	K562, HepG2, HelaS3,GM12878,NHEK,HUVEC,H1-Esc	chr8	127619251	127685015	+	65764
ID816	ENCODE	K562, HepG2, HelaS3,GM12878,NHEK,HUVEC,H1-Esc	chr8	128034923	128392828	+	357905
ID42	ENCODE	K562, HepG2, HelaS3,GM12878,NHEK,HUVEC,H1-Esc	chrX	128224541	128377332	+	152791
ID415	ENCODE	K562, HepG2, HelaS3,GM12878,NHEK,HUVEC,H1-Esc	chr6	128299584	128396844	+	97260
ID476	ENCODE	K562, HepG2, HelaS3,GM12878,NHEK,HUVEC,H1-Esc	chr5	128467820	128563426	+	95606
ID654	ENCODE	K562, HepG2, HelaS3,GM12878,NHEK,HUVEC,H1-Esc	chr2	129103806	129175410	+	71604
ID528	ENCODE	K562, HepG2, HelaS3,GM12878,NHEK,HUVEC,H1-Esc	chr4	129445927	129516183	+	70256
ID43	ENCODE	K562, HepG2, HelaS3,GM12878,NHEK,HUVEC,H1-Esc	chrX	130366864	130445172	+	78308
ID529	ENCODE	K562, HepG2, HelaS3,GM12878,NHEK,HUVEC,H1-Esc	chr4	130947461	131040312	+	92851
ID157	ENCODE	K562, HepG2, HelaS3,GM12878,NHEK,HUVEC,H1-Esc	chr11	131136086	131240190	+	104104
ID530	ENCODE	K562, HepG2, HelaS3,GM12878,NHEK,HUVEC,H1-Esc	chr4	134184714	134388579	+	203865
ID418	ENCODE	K562, HepG2, HelaS3,GM12878,NHEK,HUVEC,H1-Esc	chr6	134663433	134722409	+	58976
ID479	ENCODE	K562, HepG2, HelaS3,GM12878,NHEK,HUVEC,H1-Esc	chr5	135918219	136118534	+	200315
ID364	ENCODE	K562, HepG2, HelaS3,GM12878,NHEK,HUVEC,H1-Esc	chr7	135999924	136081959	+	82035
ID366	ENCODE	K562, HepG2, HelaS3,GM12878,NHEK,HUVEC,H1-Esc	chr7	136223360	136280267	+	56907
ID818	ENCODE	K562, HepG2, HelaS3,GM12878,NHEK,HUVEC,H1-Esc	chr8	137527935	137793660	+	265725
ID657	ENCODE	K562, HepG2, HelaS3,GM12878,NHEK,HUVEC,H1-Esc	chr2	138486455	138574116	+	87661
ID419	ENCODE	K562, HepG2, HelaS3,GM12878,NHEK,HUVEC,H1-Esc	chr6	140543383	141001855	+	458472
ID45	ENCODE	K562, HepG2, HelaS3,GM12878,NHEK,HUVEC,H1-Esc	chrX	140998448	141426778	+	428330
ID420	ENCODE	K562, HepG2, HelaS3,GM12878,NHEK,HUVEC,H1-Esc	chr6	141034623	141166575	+	131952
ID367	ENCODE	K562, HepG2, HelaS3,GM12878,NHEK,HUVEC,H1-Esc	chr7	141180438	141235447	+	55009
ID368	ENCODE	K562, HepG2, HelaS3,GM12878,NHEK,HUVEC,H1-Esc	chr7	141503741	141618561	+	114820
ID46	ENCODE	K562, HepG2, HelaS3,GM12878,NHEK,HUVEC,H1-Esc	chrX	141662306	141776538	+	114232
ID533	ENCODE	K562, HepG2, HelaS3,GM12878,NHEK,HUVEC,H1-Esc	chr4	143470542	143553667	+	83125
ID421	ENCODE	K562, HepG2, HelaS3,GM12878,NHEK,HUVEC,H1-Esc	chr6	143662003	143718496	+	56493
ID588	ENCODE	K562, HepG2, HelaS3,GM12878,NHEK,HUVEC,H1-Esc	chr3	143711381	144138587	+	427206
ID534	ENCODE	K562, HepG2, HelaS3,GM12878,NHEK,HUVEC,H1-Esc	chr4	144493562	144563371	+	69809
ID535	ENCODE	K562, HepG2, HelaS3,GM12878,NHEK,HUVEC,H1-Esc	chr4	144665342	144806792	+	141450
ID482	ENCODE	K562, HepG2, HelaS3,GM12878,NHEK,HUVEC,H1-Esc	chr5	147045922	147123686	+	77764
ID423	ENCODE	K562, HepG2, HelaS3,GM12878,NHEK,HUVEC,H1-Esc	chr6	147905151	148662128	+	756977
ID484	ENCODE	K562, HepG2, HelaS3,GM12878,NHEK,HUVEC,H1-Esc	chr5	148225006	148283939	+	58933
ID718	ENCODE	K562, HepG2, HelaS3,GM12878,NHEK,HUVEC,H1-Esc	chr1	152151788	152239523	+	87735
ID371	ENCODE	K562, HepG2, HelaS3,GM12878,NHEK,HUVEC,H1-Esc	chr7	152553205	152617484	+	64279
ID592	ENCODE	K562, HepG2, HelaS3,GM12878,NHEK,HUVEC,H1-Esc	chr3	153037625	153116151	+	78526
ID661	ENCODE	K562, HepG2, HelaS3,GM12878,NHEK,HUVEC,H1-Esc	chr2	155342920	155554731	+	211811
ID593	ENCODE	K562, HepG2, HelaS3,GM12878,NHEK,HUVEC,H1-Esc	chr3	155662588	155722590	+	60002
ID595	ENCODE	K562, HepG2, HelaS3,GM12878,NHEK,HUVEC,H1-Esc	chr3	158469104	158519461	+	50357
ID596	ENCODE	K562, HepG2, HelaS3,GM12878,NHEK,HUVEC,H1-Esc	chr3	158549117	158613955	+	64838
ID425	ENCODE	K562, HepG2, HelaS3,GM12878,NHEK,HUVEC,H1-Esc	chr6	158661354	158733036	+	71682
ID485	ENCODE	K562, HepG2, HelaS3,GM12878,NHEK,HUVEC,H1-Esc	chr5	158850286	159081635	+	231349
ID486	ENCODE	K562, HepG2, HelaS3,GM12878,NHEK,HUVEC,H1-Esc	chr5	159925731	160071218	+	145487
ID538	ENCODE	K562, HepG2, HelaS3,GM12878,NHEK,HUVEC,H1-Esc	chr4	160356118	161415782	+	1059664
ID597	ENCODE	K562, HepG2, HelaS3,GM12878,NHEK,HUVEC,H1-Esc	chr3	160976868	161038537	+	61669
ID598	ENCODE	K562, HepG2, HelaS3,GM12878,NHEK,HUVEC,H1-Esc	chr3	161283852	161342126	+	58274
ID539	ENCODE	K562, HepG2, HelaS3,GM12878,NHEK,HUVEC,H1-Esc	chr4	161425635	161557295	+	131660
ID599	ENCODE	K562, HepG2, HelaS3,GM12878,NHEK,HUVEC,H1-Esc	chr3	161449292	161504141	+	54849
ID600	ENCODE	K562, HepG2, HelaS3,GM12878,NHEK,HUVEC,H1-Esc	chr3	161522290	161577687	+	55397
ID487	ENCODE	K562, HepG2, HelaS3,GM12878,NHEK,HUVEC,H1-Esc	chr5	163272162	163632891	+	360729
ID602	ENCODE	K562, HepG2, HelaS3,GM12878,NHEK,HUVEC,H1-Esc	chr3	163539864	163628803	+	88939
ID540	ENCODE	K562, HepG2, HelaS3,GM12878,NHEK,HUVEC,H1-Esc	chr4	164444515	164500831	+	56316
ID606	ENCODE	K562, HepG2, HelaS3,GM12878,NHEK,HUVEC,H1-Esc	chr3	168548509	168658861	+	110352
ID541	ENCODE	K562, HepG2, HelaS3,GM12878,NHEK,HUVEC,H1-Esc	chr4	170744643	170834106	+	89463
ID721	ENCODE	K562, HepG2, HelaS3,GM12878,NHEK,HUVEC,H1-Esc	chr1	172648425	172828786	+	180361
ID665	ENCODE	K562, HepG2, HelaS3,GM12878,NHEK,HUVEC,H1-Esc	chr2	173497785	173600320	+	102535
ID607	ENCODE	K562, HepG2, HelaS3,GM12878,NHEK,HUVEC,H1-Esc	chr3	174459431	174575872	+	116441
ID668	ENCODE	K562, HepG2, HelaS3,GM12878,NHEK,HUVEC,H1-Esc	chr2	177344688	177401786	+	57098
ID609	ENCODE	K562, HepG2, HelaS3,GM12878,NHEK,HUVEC,H1-Esc	chr3	178088444	178155345	+	66901
ID722	ENCODE	K562, HepG2, HelaS3,GM12878,NHEK,HUVEC,H1-Esc	chr1	178531982	178623773	+	91791
ID670	ENCODE	K562, HepG2, HelaS3,GM12878,NHEK,HUVEC,H1-Esc	chr2	179541051	179599104	+	58053
ID610	ENCODE	K562, HepG2, HelaS3,GM12878,NHEK,HUVEC,H1-Esc	chr3	179674504	179836129	+	161625
ID543	ENCODE	K562, HepG2, HelaS3,GM12878,NHEK,HUVEC,H1-Esc	chr4	179996397	180330553	+	334156
ID723	ENCODE	K562, HepG2, HelaS3,GM12878,NHEK,HUVEC,H1-Esc	chr1	181230668	181299836	+	69168
ID672	ENCODE	K562, HepG2, HelaS3,GM12878,NHEK,HUVEC,H1-Esc	chr2	181567006	181844598	+	277592
ID673	ENCODE	K562, HepG2, HelaS3,GM12878,NHEK,HUVEC,H1-Esc	chr2	184027882	184427067	+	399185
ID674	ENCODE	K562, HepG2, HelaS3,GM12878,NHEK,HUVEC,H1-Esc	chr2	184471504	184562929	+	91425
ID675	ENCODE	K562, HepG2, HelaS3,GM12878,NHEK,HUVEC,H1-Esc	chr2	185110765	185224640	+	113875
ID725	ENCODE	K562, HepG2, HelaS3,GM12878,NHEK,HUVEC,H1-Esc	chr1	186391069	186523020	+	131951
ID728	ENCODE	K562, HepG2, HelaS3,GM12878,NHEK,HUVEC,H1-Esc	chr1	187404487	187465529	+	61042
ID729	ENCODE	K562, HepG2, HelaS3,GM12878,NHEK,HUVEC,H1-Esc	chr1	188010565	188400471	+	389906
ID730	ENCODE	K562, HepG2, HelaS3,GM12878,NHEK,HUVEC,H1-Esc	chr1	188874681	189050342	+	175661
ID546	ENCODE	K562, HepG2, HelaS3,GM12878,NHEK,HUVEC,H1-Esc	chr4	189523900	189575528	+	51628
ID611	ENCODE	K562, HepG2, HelaS3,GM12878,NHEK,HUVEC,H1-Esc	chr3	190008123	190088821	+	80698
ID612	ENCODE	K562, HepG2, HelaS3,GM12878,NHEK,HUVEC,H1-Esc	chr3	190762282	190867695	+	105413
ID613	ENCODE	K562, HepG2, HelaS3,GM12878,NHEK,HUVEC,H1-Esc	chr3	191180843	191317697	+	136854
ID732	ENCODE	K562, HepG2, HelaS3,GM12878,NHEK,HUVEC,H1-Esc	chr1	193235648	193319247	+	83599
ID733	ENCODE	K562, HepG2, HelaS3,GM12878,NHEK,HUVEC,H1-Esc	chr1	193437685	193552917	+	115232
ID734	ENCODE	K562, HepG2, HelaS3,GM12878,NHEK,HUVEC,H1-Esc	chr1	193599177	193686305	+	87128
ID683	ENCODE	K562, HepG2, HelaS3,GM12878,NHEK,HUVEC,H1-Esc	chr2	199565264	199713295	+	148031
ID684	ENCODE	K562, HepG2, HelaS3,GM12878,NHEK,HUVEC,H1-Esc	chr2	203432839	203484629	+	51790
ID736	ENCODE	K562, HepG2, HelaS3,GM12878,NHEK,HUVEC,H1-Esc	chr1	210851298	210934361	+	83063
ID687	ENCODE	K562, HepG2, HelaS3,GM12878,NHEK,HUVEC,H1-Esc	chr2	211117645	211305096	+	187451
ID688	ENCODE	K562, HepG2, HelaS3,GM12878,NHEK,HUVEC,H1-Esc	chr2	212000244	212182081	+	181837
ID689	ENCODE	K562, HepG2, HelaS3,GM12878,NHEK,HUVEC,H1-Esc	chr2	212204824	212278998	+	74174
ID737	ENCODE	K562, HepG2, HelaS3,GM12878,NHEK,HUVEC,H1-Esc	chr1	213662733	213815392	+	152659
ID738	ENCODE	K562, HepG2, HelaS3,GM12878,NHEK,HUVEC,H1-Esc	chr1	215043695	215173842	+	130147
ID739	ENCODE	K562, HepG2, HelaS3,GM12878,NHEK,HUVEC,H1-Esc	chr1	219386998	219629518	+	242520
ID692	ENCODE	K562, HepG2, HelaS3,GM12878,NHEK,HUVEC,H1-Esc	chr2	220673226	220734296	+	61070
ID693	ENCODE	K562, HepG2, HelaS3,GM12878,NHEK,HUVEC,H1-Esc	chr2	220888280	221074110	+	185830
ID740	ENCODE	K562, HepG2, HelaS3,GM12878,NHEK,HUVEC,H1-Esc	chr1	221219636	221281375	+	61739
ID695	ENCODE	K562, HepG2, HelaS3,GM12878,NHEK,HUVEC,H1-Esc	chr2	238008210	238096004	+	87794
								Active promoters						All promoters
								5' end promoter			3' end promoter			5' end promoter			3' end promoter
ID	Source	Tissue	Chr.	Start_HG19	End_HG19	Strand	Length	5' end promoter	LTR strand specific	LTR NON strand specific	3' end promoter	LTR strand specific	LTR NON strand specific	5' end promoter	LTR strand specific	LTR NON strand specific	3' end promoter	LTR strand specific	LTR NON strand specific
chr1|158747426|158801166	This work	Human Blood	chr1	158747426	158801166	N/D	53740				1						1
chr1|167531038|167599472	This work	Human Blood	chr1	167531038	167599472	N/D	68434				1						1
chr1|198423443|198492350	This work	Human Blood	chr1	198423443	198492350	N/D	68907	1			1			1			1	MLT1H	MLT1H
chr1|222988370|223070355	Kapranov et al, 2010 BMC Biology	K562 + Ewing Sarcomas	chr1	222988370	223070355	N/D	81985	1			1			1			1
chr1|244385003|244489536	This work	Human Blood	chr1	244385003	244489536	N/D	104533				1	MER57B1	MLT1C,MER57B1	1			1	MER57B1	MLT1C,MER57B1
chr1|89664634|89724632	This work	Human Blood	chr1	89664634	89724632	N/D	59998	1						1		LTR6A,MLT1A0	1
chr1|91068056|91177546	Kapranov et al, 2010 BMC Biology	K562 + Ewing Sarcomas	chr1	91068056	91177546	N/D	109490										1
chr1|94406551|94458377	This work	Human Blood	chr1	94406551	94458377	N/D	51826										1
chr10|111024747|111216876	Kapranov et al, 2010 BMC Biology	K562 + Ewing Sarcomas	chr10	111024747	111216876	N/D	192129										1
chr10|115789776|115862566	Kapranov et al, 2010 BMC Biology	K562 + Ewing Sarcomas	chr10	115789776	115862566	N/D	72790										1
chr10|122683902|122740218	Kapranov et al, 2010 BMC Biology	K562 + Ewing Sarcomas	chr10	122683902	122740218	N/D	56316										1
chr10|135385119|135435419	Kapranov et al, 2010 BMC Biology	K562 + Ewing Sarcomas	chr10	135385119	135435419	N/D	50300							1			1
chr10|47585548|47640975	This work	Human Blood	chr10	47585548	47640975	N/D	55427							1			1
chr10|50747602|50816844	Kapranov et al, 2010 BMC Biology	K562 + Ewing Sarcomas	chr10	50747602	50816844	N/D	69242	1						1		LTR33,THE1C,LTR8A	1
chr10|70776768|70847826	This work	Human Blood	chr10	70776768	70847826	N/D	71058				1	MLT1B	MLT1B				1	MLT1B	MLT1B
chr10|75336151|75390908	Kapranov et al, 2010 BMC Biology	K562 + Ewing Sarcomas	chr10	75336151	75390908	N/D	54757				1			1			1
chr10|931722|982622	Kapranov et al, 2010 BMC Biology	K562 + Ewing Sarcomas	chr10	931722	982622	N/D	50900				1						1
chr11|100557884|100610530	Kapranov et al, 2010 BMC Biology	K562 + Ewing Sarcomas	chr11	100557884	100610530	N/D	52646	1						1			1
chr11|121245075|121318024	This work	Human Blood	chr11	121245075	121318024	N/D	72949				1			1		PRIMA4-int	1
chr11|14926549|14988098	Kapranov et al, 2010 BMC Biology	K562 + Ewing Sarcomas	chr11	14926549	14988098	N/D	61549	1						1			1
chr11|34018057|34073228	Kapranov et al, 2010 BMC Biology	K562 + Ewing Sarcomas	chr11	34018057	34073228	N/D	55171				1			1			1
chr11|65489814|65551214	Kapranov et al, 2010 BMC Biology	K562 + Ewing Sarcomas	chr11	65489814	65551214	N/D	61400	1			1			1			1
chr11|71564851|71627563	Kapranov et al, 2010 BMC Biology	K562 + Ewing Sarcomas	chr11	71564851	71627563	N/D	62712										1		HERVE-int,HERVE-int
chr11|74109503|74165884	This work	Human Blood	chr11	74109503	74165884	N/D	56381	1						1			1	LTR16A	LTR16A
chr12|110656944|110719026	Kapranov et al, 2010 BMC Biology	K562 + Ewing Sarcomas	chr12	110656944	110719026	N/D	62082				1						1
chr12|112744061|112820241	Kapranov et al, 2010 BMC Biology	K562 + Ewing Sarcomas	chr12	112744061	112820241	N/D	76180				1						1
chr12|127155669|127215245	This work	Human Blood	chr12	127155669	127215245	N/D	59576										1
chr12|14863509|14920931	This work	Human Blood	chr12	14863509	14920931	N/D	57422	1		HERVH-int,HERVH-int,LTR7	1			1		HERVH-int,HERVH-int,HERVH-int,HERVH-int,HERVH-int,LTR7,LTR7	1
chr12|2852865|2904150	Kapranov et al, 2010 BMC Biology	K562 + Ewing Sarcomas	chr12	2852865	2904150	N/D	51285				1						1
chr12|32029511|32112351	This work	Human Blood	chr12	32029511	32112351	N/D	82840				1	LTR24B	LTR24B				1	LTR24B	LTR24B
chr12|40527535|40618811	This work	Human Blood	chr12	40527535	40618811	N/D	91276				1						1
chr12|4289874|4339887	This work	Human Blood	chr12	4289874	4339887	N/D	50013							1			1		MSTB1
chr12|45948369|46123600	Kapranov et al, 2010 BMC Biology	K562 + Ewing Sarcomas	chr12	45948369	46123600	N/D	175231				1						1
chr12|48604149|48668553	This work	Human Blood	chr12	48604149	48668553	N/D	64404							1			1	MER101B	MER101B
chr12|49525312|49578581	This work	Human Blood	chr12	49525312	49578581	N/D	53269	1		MER41D	1			1		MER41D,MER41D,MER66-int,HERVK14-int	1
chr12|70414105|70636722	Kapranov et al, 2010 BMC Biology	K562 + Ewing Sarcomas	chr12	70414105	70636722	N/D	222617				1						1
chr12|94903322|94960898	This work	Human Blood	chr12	94903322	94960898	N/D	57576										1
chr12|96185333|96236379	Kapranov et al, 2010 BMC Biology	K562 + Ewing Sarcomas	chr12	96185333	96236379	N/D	51046	1						1			1	MER50,MER50	MER50,MER50
chr13|108519121|108569448	Kapranov et al, 2010 BMC Biology	K562 + Ewing Sarcomas	chr13	108519121	108569448	N/D	50327	1			1		THE1D	1			1		THE1D
chr13|110095554|110316208	This work	Human Blood	chr13	110095554	110316208	N/D	220654										1
chr13|112711133|112762336	Kapranov et al, 2010 BMC Biology	K562 + Ewing Sarcomas	chr13	112711133	112762336	N/D	51203							1			1
chr13|25657590|25748865	Kapranov et al, 2010 BMC Biology	K562 + Ewing Sarcomas	chr13	25657590	25748865	N/D	91275							1	MER65-int,MER54A	MER65-int,MER54A	1
chr13|31356097|31407669	This work	Human Blood	chr13	31356097	31407669	N/D	51572				1						1
chr13|32253656|32313677	This work	Human Blood	chr13	32253656	32313677	N/D	60021										1
chr13|37729340|37824873	This work	Human Blood	chr13	37729340	37824873	N/D	95533							1			1
chr13|48672012|48807272	This work	Human Blood	chr13	48672012	48807272	N/D	135260	1			1			1			1
chr13|51424042|51483812	This work	Human Blood	chr13	51424042	51483812	N/D	59770				1						1
chr14|101327475|101535935	Kapranov et al, 2010 BMC Biology	K562 + Ewing Sarcomas	chr14	101327475	101535935	N/D	208460										1
chr14|64226684|64319681	This work	Human Blood	chr14	64226684	64319681	N/D	92997				1						1
chr14|65815082|65877308	This work	Human Blood	chr14	65815082	65877308	N/D	62226				1						1
chr14|77402830|77490884	This work	Human Blood	chr14	77402830	77490884	N/D	88054				1						1
chr14|94857030|94908798	This work	Human Blood	chr14	94857030	94908798	N/D	51768	1						1			1
chr15|33360086|33441983	This work	Human Blood	chr15	33360086	33441983	N/D	81897				1			1			1
chr15|58639427|58702773	This work	Human Blood	chr15	58639427	58702773	N/D	63346				1						1
chr15|70778075|70830797	This work	Human Blood	chr15	70778075	70830797	N/D	52722										1
chr15|74773710|74833271	Kapranov et al, 2010 BMC Biology	K562 + Ewing Sarcomas	chr15	74773710	74833271	N/D	59561				1						1
chr15|75343192|75446131	Kapranov et al, 2010 BMC Biology	K562 + Ewing Sarcomas	chr15	75343192	75446131	N/D	102939										1
chr15|77577439|77713233	Kapranov et al, 2010 BMC Biology	K562 + Ewing Sarcomas	chr15	77577439	77713233	N/D	135794				1						1
chr15|79615263|79722833	Kapranov et al, 2010 BMC Biology	K562 + Ewing Sarcomas	chr15	79615263	79722833	N/D	107570										1
chr15|81288947|81391747	Kapranov et al, 2010 BMC Biology	K562 + Ewing Sarcomas	chr15	81288947	81391747	N/D	102800	1			1			1		MLT1I	1
chr16|11445618|11513490	This work	Human Blood	chr16	11445618	11513490	N/D	67872							1			1		MER41A
chr16|11681323|11736702	This work	Human Blood	chr16	11681323	11736702	N/D	55379	1			1			1			1	LTR45	LTR45
chr16|24682476|24741045	Kapranov et al, 2010 BMC Biology	K562 + Ewing Sarcomas	chr16	24682476	24741045	N/D	58569				1			1			1
chr16|25072391|25122892	Kapranov et al, 2010 BMC Biology	K562 + Ewing Sarcomas	chr16	25072391	25122892	N/D	50501				1	HERVL74-int	HERVL74-int	1	LTR53	LTR53	1	HERVL74-int	HERVL74-int
chr16|48644121|48697356	This work	Human Blood	chr16	48644121	48697356	N/D	53235	1						1	LTR79,LTR38C	LTR79,LTR38C	1
chr16|51185213|51268221	Kapranov et al, 2010 BMC Biology	K562 + Ewing Sarcomas	chr16	51185213	51268221	N/D	83008	1						1			1
chr16|54884942|54952763	Kapranov et al, 2010 BMC Biology	K562 + Ewing Sarcomas	chr16	54884942	54952763	N/D	67821										1
chr16|60016547|60113591	This work	Human Blood	chr16	60016547	60113591	N/D	97044										1		HERVH-int,HERVH-int,HERVH-int,HERVH-int
chr16|65613208|65723564	Kapranov et al, 2010 BMC Biology	K562 + Ewing Sarcomas	chr16	65613208	65723564	N/D	110356										1	MLT1F	MLT1F
chr17|30708003|30766894	Kapranov et al, 2010 BMC Biology	K562 + Ewing Sarcomas	chr17	30708003	30766894	N/D	58891				1						1
chr17|37690801|37755588	This work	Human Blood	chr17	37690801	37755588	N/D	64787										1
chr17|66132071|66194761	This work	Human Blood	chr17	66132071	66194761	N/D	62690										1
chr18|12725740|12777605	This work	Human Blood	chr18	12725740	12777605	N/D	51865	1						1			1	LTR12C,LTR12C	LTR12C,LTR12C
chr18|60139742|60190656	This work	Human Blood	chr18	60139742	60190656	N/D	50914				1						1
chr19|13265719|13317246	This work	Human Blood	chr19	13265719	13317246	N/D	51527	1			1			1			1
chr19|30714338|30862334	Kapranov et al, 2010 BMC Biology	K562 + Ewing Sarcomas	chr19	30714338	30862334	N/D	147996							1			1
chr2|128100806|128175994	This work	Human Blood	chr2	128100806	128175994	N/D	75188										1
chr2|133080583|133147281	Kapranov et al, 2010 BMC Biology	K562 + Ewing Sarcomas	chr2	133080583	133147281	N/D	66698										1
chr2|143569360|143632594	This work	Human Blood	chr2	143569360	143632594	N/D	63234				1			1			1
chr2|143827642|143886897	This work	Human Blood	chr2	143827642	143886897	N/D	59255				1	MLT1K	MLT1K				1	MLT1K	MLT1K
chr2|174830431|174883134	This work	Human Blood	chr2	174830431	174883134	N/D	52703	1			1			1			1
chr2|175351812|175411867	This work	Human Blood	chr2	175351812	175411867	N/D	60055	1			1	LTR12C	LTR78,LTR78,LTR12C	1	LTR26B	LTR26B	1	LTR12C	LTR78,LTR78,LTR12C
chr2|191367094|191417144	Kapranov et al, 2010 BMC Biology	K562 + Ewing Sarcomas	chr2	191367094	191417144	N/D	50050										1
chr2|191423810|191513845	Kapranov et al, 2010 BMC Biology	K562 + Ewing Sarcomas	chr2	191423810	191513845	N/D	90035				1			1			1
chr2|196243844|196390966	This work	Human Blood	chr2	196243844	196390966	N/D	147122										1
chr2|203168419|203241046	Kapranov et al, 2010 BMC Biology	K562 + Ewing Sarcomas	chr2	203168419	203241046	N/D	72627				1						1	MLT1G	MLT1G
chr2|204603637|204679652	This work	Human Blood	chr2	204603637	204679652	N/D	76015										1
chr2|208210029|208394614	This work	Human Blood	chr2	208210029	208394614	N/D	184585				1						1
chr2|224467138|224589002	Kapranov et al, 2010 BMC Biology	K562 + Ewing Sarcomas	chr2	224467138	224589002	N/D	121864				1	LTR9	LTR9				1	LTR9	LTR9
chr2|23607807|23755425	Kapranov et al, 2010 BMC Biology	K562 + Ewing Sarcomas	chr2	23607807	23755425	N/D	147618	1						1	MER129	MER129	1
chr2|239360892|239412523	This work	Human Blood	chr2	239360892	239412523	N/D	51631										1	MLT1D	MLT1D,MLT1D
chr2|32531653|32582074	Kapranov et al, 2010 BMC Biology	K562 + Ewing Sarcomas	chr2	32531653	32582074	N/D	50421				1						1		MER31-int
chr2|43019752|43081274	This work	Human Blood	chr2	43019752	43081274	N/D	61522	1			1			1	MLT1C	MLT1C	1	MLT1B	MLT1B
chr2|43290436|43449539	This work	Human Blood	chr2	43290436	43449539	N/D	159103				1						1
chr2|46852228|46909315	Kapranov et al, 2010 BMC Biology	K562 + Ewing Sarcomas	chr2	46852228	46909315	N/D	57087										1
chr2|4703813|4781316	Kapranov et al, 2010 BMC Biology	K562 + Ewing Sarcomas	chr2	4703813	4781316	N/D	77503										1
chr2|48474305|48541793	This work	Human Blood	chr2	48474305	48541793	N/D	67488				1						1
chr2|60552307|60640166	This work	Human Blood	chr2	60552307	60640166	N/D	87859										1		HERVH-int,HERVH-int
chr2|66311784|66404377	Kapranov et al, 2010 BMC Biology	K562 + Ewing Sarcomas	chr2	66311784	66404377	N/D	92593										1
chr2|68906764|68961947	Kapranov et al, 2010 BMC Biology	K562 + Ewing Sarcomas	chr2	68906764	68961947	N/D	55183	1						1			1
chr2|85128943|85198217	Kapranov et al, 2010 BMC Biology	K562 + Ewing Sarcomas	chr2	85128943	85198217	N/D	69274	1			1			1			1
chr2|95872458|95938479	Kapranov et al, 2010 BMC Biology	K562 + Ewing Sarcomas	chr2	95872458	95938479	N/D	66021	1		LTR6A				1		LTR6A	1
chr20|1000638|1093862	This work	Human Blood	chr20	1000638	1093862	N/D	93224				1						1
chr20|1760393|1874811	This work	Human Blood	chr20	1760393	1874811	N/D	114418	1			1			1			1
chr20|32774528|32848135	Kapranov et al, 2010 BMC Biology	K562 + Ewing Sarcomas	chr20	32774528	32848135	N/D	73607							1		MER51B	1		LTR13,LTR13
chr20|42092255|42142976	Kapranov et al, 2010 BMC Biology	K562 + Ewing Sarcomas	chr20	42092255	42142976	N/D	50721	1			1			1	LTR12_	MLT1D,LTR12_	1
chr20|49253454|49315747	Kapranov et al, 2010 BMC Biology	K562 + Ewing Sarcomas	chr20	49253454	49315747	N/D	62293							1	LTR82B	LTR82B	1
chr20|58648009|58713535	This work	Human Blood	chr20	58648009	58713535	N/D	65526				1	LTR43B	LTR43B				1	LTR43B	LTR43B
chr20|656824|724404	This work	Human Blood	chr20	656824	724404	N/D	67580							1			1
chr21|15220759|15290479	Kapranov et al, 2010 BMC Biology	K562 + Ewing Sarcomas	chr21	15220759	15290479	N/D	69720										1
chr21|34293410|34398214	This work	Human Blood	chr21	34293410	34398214	N/D	104804										1
chr21|35612980|35707649	This work	Human Blood	chr21	35612980	35707649	N/D	94669										1		LTR33
chr21|42434685|42493842	Kapranov et al, 2010 BMC Biology	K562 + Ewing Sarcomas	chr21	42434685	42493842	N/D	59157										1
chr22|28789291|29058911	Kapranov et al, 2010 BMC Biology	K562 + Ewing Sarcomas	chr22	28789291	29058911	N/D	269620				1			1			1
chr3|134370479|134514097	This work	Human Blood	chr3	134370479	134514097	N/D	143618				1			1			1
chr3|150066898|150126786	This work	Human Blood	chr3	150066898	150126786	N/D	59888				1						1
chr3|150177616|150259778	This work	Human Blood	chr3	150177616	150259778	N/D	82162				1						1
chr3|187870030|187930657	Kapranov et al, 2010 BMC Biology	K562 + Ewing Sarcomas	chr3	187870030	187930657	N/D	60627	1						1			1
chr3|188608461|188665001	This work	Human Blood	chr3	188608461	188665001	N/D	56540				1						1
chr3|36902430|36989025	Kapranov et al, 2010 BMC Biology	K562 + Ewing Sarcomas	chr3	36902430	36989025	N/D	86595				1						1
chr3|521757|577904	Kapranov et al, 2010 BMC Biology	K562 + Ewing Sarcomas	chr3	521757	577904	N/D	56147	1			1	LTR12D	LTR12D	1			1	LTR12D,MLT2B1,MLT2B1	LTR12D,MLT2B1,MLT2B1
chr3|71633141|71728438	This work	Human Blood	chr3	71633141	71728438	N/D	95297	1			1			1			1
chr4|1107370|1160688	Kapranov et al, 2010 BMC Biology	K562 + Ewing Sarcomas	chr4	1107370	1160688	N/D	53318				1			1			1
chr4|122302185|122539973	Kapranov et al, 2010 BMC Biology	K562 + Ewing Sarcomas	chr4	122302185	122539973	N/D	237788	1						1			1
chr4|140311953|140374949	Kapranov et al, 2010 BMC Biology	K562 + Ewing Sarcomas	chr4	140311953	140374949	N/D	62996				1						1
chr4|14212543|14290278	This work	Human Blood	chr4	14212543	14290278	N/D	77735				1						1
chr4|142476322|142557747	This work	Human Blood	chr4	142476322	142557747	N/D	81425				1						1
chr4|180977053|181057352	Kapranov et al, 2010 BMC Biology	K562 + Ewing Sarcomas	chr4	180977053	181057352	N/D	80299				1			1			1
chr4|76598668|76648695	This work	Human Blood	chr4	76598668	76648695	N/D	50027	1			1			1			1
chr4|82859092|82967560	Kapranov et al, 2010 BMC Biology	K562 + Ewing Sarcomas	chr4	82859092	82967560	N/D	108468										1
chr4|86068873|86395484	Kapranov et al, 2010 BMC Biology	K562 + Ewing Sarcomas	chr4	86068873	86395484	N/D	326611				1			1			1
chr5|130541120|130599700	This work	Human Blood	chr5	130541120	130599700	N/D	58580	1	MSTB	MSTB	1			1	MSTB	MSTB	1
chr5|133383363|133450400	This work	Human Blood	chr5	133383363	133450400	N/D	67037				1						1
chr5|139487363|139540422	Kapranov et al, 2010 BMC Biology	K562 + Ewing Sarcomas	chr5	139487363	139540422	N/D	53059	1			1			1			1
chr5|140472609|140529779	Kapranov et al, 2010 BMC Biology	K562 + Ewing Sarcomas	chr5	140472609	140529779	N/D	57170	1						1			1
chr5|140624833|140710214	Kapranov et al, 2010 BMC Biology	K562 + Ewing Sarcomas	chr5	140624833	140710214	N/D	85381				1			1			1
chr5|32526961|32585603	This work	Human Blood	chr5	32526961	32585603	N/D	58642				1			1	MLT1J	MLT1J	1
chr5|37839950|37891352	Kapranov et al, 2010 BMC Biology	K562 + Ewing Sarcomas	chr5	37839950	37891352	N/D	51402	1						1			1
chr5|55718262|55781854	This work	Human Blood	chr5	55718262	55781854	N/D	63592				1						1	MLT1A	MLT1A
chr5|55800040|55993016	This work	Human Blood	chr5	55800040	55993016	N/D	192976							1			1
chr5|90460034|90569269	This work	Human Blood	chr5	90460034	90569269	N/D	109235										1
chr6|109005972|109072828	This work	Human Blood	chr6	109005972	109072828	N/D	66856										1
chr6|123131398|123317576	Kapranov et al, 2010 BMC Biology	K562 + Ewing Sarcomas	chr6	123131398	123317576	N/D	186178										1
chr6|127664784|127716251	Kapranov et al, 2010 BMC Biology	K562 + Ewing Sarcomas	chr6	127664784	127716251	N/D	51467	1		MER67B	1		MER41B	1		MER67B	1		MER41B
chr6|130197402|130339720	Kapranov et al, 2010 BMC Biology	K562 + Ewing Sarcomas	chr6	130197402	130339720	N/D	142318				1						1
chr6|131604705|131664745	Kapranov et al, 2010 BMC Biology	K562 + Ewing Sarcomas	chr6	131604705	131664745	N/D	60040										1		HERVH-int
chr6|13859215|13912169	Kapranov et al, 2010 BMC Biology	K562 + Ewing Sarcomas	chr6	13859215	13912169	N/D	52954							1	LTR12C,LTR12C	LTR12C,LTR12C	1
chr6|139613209|139693395	This work	Human Blood	chr6	139613209	139693395	N/D	80186	1			1			1			1
chr6|149398127|149539054	This work	Human Blood	chr6	149398127	149539054	N/D	140927										1
chr6|152961673|153019028	This work	Human Blood	chr6	152961673	153019028	N/D	57355	1			1			1			1
chr6|20236281|20318421	This work	Human Blood	chr6	20236281	20318421	N/D	82140				1		LTR12C,LTR12C				1		LTR12C,LTR12C,LTR12C
chr6|28608182|28678499	Kapranov et al, 2010 BMC Biology	K562 + Ewing Sarcomas	chr6	28608182	28678499	N/D	70317							1			1
chr6|3948996|4021567	Kapranov et al, 2010 BMC Biology	K562 + Ewing Sarcomas	chr6	3948996	4021567	N/D	72571				1			1			1
chr6|6672573|6725115	This work	Human Blood	chr6	6672573	6725115	N/D	52542							1			1
chr6|7049221|7108259	Kapranov et al, 2010 BMC Biology	K562 + Ewing Sarcomas	chr6	7049221	7108259	N/D	59038	1			1			1			1
chr6|70514778|70576433	Kapranov et al, 2010 BMC Biology	K562 + Ewing Sarcomas	chr6	70514778	70576433	N/D	61655				1						1
chr6|8712618|8769728	Kapranov et al, 2010 BMC Biology	K562 + Ewing Sarcomas	chr6	8712618	8769728	N/D	57110							1			1
chr7|105966002|106130170	This work	Human Blood	chr7	105966002	106130170	N/D	164168	1						1	MamGypLTR1d,MamGypLTR1c	MamGypLTR1d,MamGypLTR1c	1
chr7|133750617|133809824	Kapranov et al, 2010 BMC Biology	K562 + Ewing Sarcomas	chr7	133750617	133809824	N/D	59207				1						1		LTR37B
chr7|134393549|134464162	This work	Human Blood	chr7	134393549	134464162	N/D	70613				1						1
chr7|19092269|19160988	Kapranov et al, 2010 BMC Biology	K562 + Ewing Sarcomas	chr7	19092269	19160988	N/D	68719				1						1
chr7|46182702|46253720	This work	Human Blood	chr7	46182702	46253720	N/D	71018				1						1
chr8|129506001|129571388	This work	Human Blood	chr8	129506001	129571388	N/D	65387				1						1
chr8|135788652|135845384	Kapranov et al, 2010 BMC Biology	K562 + Ewing Sarcomas	chr8	135788652	135845384	N/D	56732				1			1			1
chr8|145854118|145912118	Kapranov et al, 2010 BMC Biology	K562 + Ewing Sarcomas	chr8	145854118	145912118	N/D	58000				1						1	LTR71B	LTR71B
chr8|20290648|20369909	This work	Human Blood	chr8	20290648	20369909	N/D	79261										1
chr8|23335056|23386361	This work	Human Blood	chr8	23335056	23386361	N/D	51305				1			1			1		MLT1C
chr8|23432977|23491370	This work	Human Blood	chr8	23432977	23491370	N/D	58393										1
chr8|56738006|56792384	This work	Human Blood	chr8	56738006	56792384	N/D	54378				1						1
chr8|6506402|6565750	Kapranov et al, 2010 BMC Biology	K562 + Ewing Sarcomas	chr8	6506402	6565750	N/D	59348				1	MLT1D	MLT1D				1	MLT1D	MLT1D
chr8|8752335|8822805	This work	Human Blood	chr8	8752335	8822805	N/D	70470	1						1	MER41E	MER41E	1	LTR29,MER51A	LTR29,MER51A
chr8|8922707|8993762	This work	Human Blood	chr8	8922707	8993762	N/D	71055				1			1			1
chr8|90803317|90914074	Kapranov et al, 2010 BMC Biology	K562 + Ewing Sarcomas	chr8	90803317	90914074	N/D	110757				1						1
chr8|96890906|97120929	Kapranov et al, 2010 BMC Biology	K562 + Ewing Sarcomas	chr8	96890906	97120929	N/D	230023										1
chr8|98217887|98285680	Kapranov et al, 2010 BMC Biology	K562 + Ewing Sarcomas	chr8	98217887	98285680	N/D	67793				1			1	LTR7,HERVH-int,HERVH-int	LTR7,HERVH-int,HERVH-int	1
chr9|126899296|126990650	This work	Human Blood	chr9	126899296	126990650	N/D	91354										1
chr9|70573121|70652638	Kapranov et al, 2010 BMC Biology	K562 + Ewing Sarcomas	chr9	70573121	70652638	N/D	79517				1						1
chr9|79122333|79208904	This work	Human Blood	chr9	79122333	79208904	N/D	86571										1	LTR54	LTR54
chrX|101914027|101965913	Kapranov et al, 2010 BMC Biology	K562 + Ewing Sarcomas	chrX	101914027	101965913	N/D	51886	1			1			1			1
chrX|15688197|15755571	Kapranov et al, 2010 BMC Biology	K562 + Ewing Sarcomas	chrX	15688197	15755571	N/D	67374	1			1			1			1
chrX|36724536|37004497	Kapranov et al, 2010 BMC Biology	K562 + Ewing Sarcomas	chrX	36724536	37004497	N/D	279961										1
chrX|68066111|68116840	Kapranov et al, 2010 BMC Biology	K562 + Ewing Sarcomas	chrX	68066111	68116840	N/D	50729										1
chr1|108507546|108677443	This work	Human Blood	chr1	108507546	108677443	N/D	169897	1						1
chr1|14219229|14452018	Kapranov et al, 2010 BMC Biology	K562 + Ewing Sarcomas	chr1	14219229	14452018	N/D	232789							1
chr1|144005314|144074380	Kapranov et al, 2010 BMC Biology	K562 + Ewing Sarcomas	chr1	144005314	144074380	N/D	69066							1
chr1|159206700|159259435	This work	Human Blood	chr1	159206700	159259435	N/D	52735							1		LTR85a
chr1|163725972|163806452	Kapranov et al, 2010 BMC Biology	K562 + Ewing Sarcomas	chr1	163725972	163806452	N/D	80480							1
chr1|192155009|192286001	Kapranov et al, 2010 BMC Biology	K562 + Ewing Sarcomas	chr1	192155009	192286001	N/D	130992							1
chr1|193692849|193801674	This work	Human Blood	chr1	193692849	193801674	N/D	108825							1
chr1|193856940|193985270	This work	Human Blood	chr1	193856940	193985270	N/D	128330							1		MER52C
chr1|89738545|89792484	This work	Human Blood	chr1	89738545	89792484	N/D	53939							1		LTR12C
chr10|30405327|30497733	Kapranov et al, 2010 BMC Biology	K562 + Ewing Sarcomas	chr10	30405327	30497733	N/D	92406							1
chr10|6417615|6469103	This work	Human Blood	chr10	6417615	6469103	N/D	51488							1
chr11|121504472|121622812	This work	Human Blood	chr11	121504472	121622812	N/D	118340							1
chr11|4414927|4470523	This work	Human Blood	chr11	4414927	4470523	N/D	55596	1						1
chr11|60787849|60851867	This work	Human Blood	chr11	60787849	60851867	N/D	64018							1
chr11|86383542|86459200	Kapranov et al, 2010 BMC Biology	K562 + Ewing Sarcomas	chr11	86383542	86459200	N/D	75658	1						1
chr11|95364698|95422844	This work	Human Blood	chr11	95364698	95422844	N/D	58146							1
chr12|31961458|32028847	This work	Human Blood	chr12	31961458	32028847	N/D	67389	1	MER4E,MER4E	MLT1J,MER4E,MER4E				1	MER4E,MER4E	MLT1J,MER4E,MER4E
chr12|3862367|3918025	This work	Human Blood	chr12	3862367	3918025	N/D	55658	1						1
chr12|3982680|4057424	Kapranov et al, 2010 BMC Biology	K562 + Ewing Sarcomas	chr12	3982680	4057424	N/D	74744	1	MER39	MER39				1	MER39	MER39
chr12|41589083|41644179	Kapranov et al, 2010 BMC Biology	K562 + Ewing Sarcomas	chr12	41589083	41644179	N/D	55096							1
chr12|54982447|55070859	Kapranov et al, 2010 BMC Biology	K562 + Ewing Sarcomas	chr12	54982447	55070859	N/D	88412							1
chr12|80794456|80850860	Kapranov et al, 2010 BMC Biology	K562 + Ewing Sarcomas	chr12	80794456	80850860	N/D	56404							1
chr12|81331695|81396673	This work	Human Blood	chr12	81331695	81396673	N/D	64978	1						1
chr12|89746297|89813496	This work	Human Blood	chr12	89746297	89813496	N/D	67199	1						1
chr12|89919778|89981679	Kapranov et al, 2010 BMC Biology	K562 + Ewing Sarcomas	chr12	89919778	89981679	N/D	61901	1						1
chr12|94244562|94334295	Kapranov et al, 2010 BMC Biology	K562 + Ewing Sarcomas	chr12	94244562	94334295	N/D	89733							1
chr13|111373422|111425791	This work	Human Blood	chr13	111373422	111425791	N/D	52369	1						1
chr13|25598341|25652477	Kapranov et al, 2010 BMC Biology	K562 + Ewing Sarcomas	chr13	25598341	25652477	N/D	54136							1
chr13|77192728|77322154	This work	Human Blood	chr13	77192728	77322154	N/D	129426	1						1
chr14|71754264|71933891	Kapranov et al, 2010 BMC Biology	K562 + Ewing Sarcomas	chr14	71754264	71933891	N/D	179627							1		MER41B
chr14|97930497|97980820	This work	Human Blood	chr14	97930497	97980820	N/D	50323							1
chr14|99459309|99635623	This work	Human Blood	chr14	99459309	99635623	N/D	176314							1	HERVH-int,HERVH-int	HERVH-int,HERVH-int
chr16|11585612|11641576	This work	Human Blood	chr16	11585612	11641576	N/D	55964							1
chr16|25268889|25345575	Kapranov et al, 2010 BMC Biology	K562 + Ewing Sarcomas	chr16	25268889	25345575	N/D	76686	1		LTR73,MER4E1				1		LTR73,MER4E1,MER4E1,LTR73,LTR73
chr16|62070038|62172362	Kapranov et al, 2010 BMC Biology	K562 + Ewing Sarcomas	chr16	62070038	62172362	N/D	102324							1
chr16|75691361|75752945	Kapranov et al, 2010 BMC Biology	K562 + Ewing Sarcomas	chr16	75691361	75752945	N/D	61584	1						1	MER57C1,MLT1E1,LTR16A	MER57C1,MLT1E1,LTR16A
chr16|84538289|84599202	This work	Human Blood	chr16	84538289	84599202	N/D	60913	1						1	MER31A,MLT1D	MER31A,MLT1D
chr17|34433015|34487182	This work	Human Blood	chr17	34433015	34487182	N/D	54167							1
chr17|46709399|46762724	This work	Human Blood	chr17	46709399	46762724	N/D	53325	1						1
chr18|44337512|44392055	Kapranov et al, 2010 BMC Biology	K562 + Ewing Sarcomas	chr18	44337512	44392055	N/D	54543							1
chr18|55405302|55478183	Kapranov et al, 2010 BMC Biology	K562 + Ewing Sarcomas	chr18	55405302	55478183	N/D	72881							1
chr18|65183969|65305476	Kapranov et al, 2010 BMC Biology	K562 + Ewing Sarcomas	chr18	65183969	65305476	N/D	121507	1						1
chr19|13617305|13717070	Kapranov et al, 2010 BMC Biology	K562 + Ewing Sarcomas	chr19	13617305	13717070	N/D	99765	1						1
chr19|49715120|49772893	Kapranov et al, 2010 BMC Biology	K562 + Ewing Sarcomas	chr19	49715120	49772893	N/D	57773	1		LTR13				1		LTR13
chr2|122660028|122770246	Kapranov et al, 2010 BMC Biology	K562 + Ewing Sarcomas	chr2	122660028	122770246	N/D	110218	1						1
chr2|158732379|158819376	Kapranov et al, 2010 BMC Biology	K562 + Ewing Sarcomas	chr2	158732379	158819376	N/D	86997	1						1
chr2|192553249|192605938	This work	Human Blood	chr2	192553249	192605938	N/D	52689							1
chr2|208031572|208084386	This work	Human Blood	chr2	208031572	208084386	N/D	52814	1						1
chr2|223914501|224056443	Kapranov et al, 2010 BMC Biology	K562 + Ewing Sarcomas	chr2	223914501	224056443	N/D	141942	1						1
chr2|40739576|40823959	This work	Human Blood	chr2	40739576	40823959	N/D	84383							1
chr2|76095748|76294624	Kapranov et al, 2010 BMC Biology	K562 + Ewing Sarcomas	chr2	76095748	76294624	N/D	198876	1	LTR17,HERV17-int	LTR17,HERV17-int				1	LTR17,HERV17-int	MER67C,LTR17,HERV17-int
chr20|4229660|4470979	Kapranov et al, 2010 BMC Biology	K562 + Ewing Sarcomas	chr20	4229660	4470979	N/D	241319	1						1
chr20|52125927|52183608	This work	Human Blood	chr20	52125927	52183608	N/D	57681							1
chr20|57696105|57766073	This work	Human Blood	chr20	57696105	57766073	N/D	69968							1
chr21|35562221|35612433	This work	Human Blood	chr21	35562221	35612433	N/D	50212							1	MLT1C	MLT1C
chr22|29222665|29273408	This work	Human Blood	chr22	29222665	29273408	N/D	50743							1
chr3|11775802|11831785	Kapranov et al, 2010 BMC Biology	K562 + Ewing Sarcomas	chr3	11775802	11831785	N/D	55983							1		MLT1J2
chr3|142842857|142946224	This work	Human Blood	chr3	142842857	142946224	N/D	103367	1						1
chr3|152958612|153030133	This work	Human Blood	chr3	152958612	153030133	N/D	71521							1
chr3|160823178|160907147	Kapranov et al, 2010 BMC Biology	K562 + Ewing Sarcomas	chr3	160823178	160907147	N/D	83969	1						1
chr3|18561195|18638917	This work	Human Blood	chr3	18561195	18638917	N/D	77722							1
chr3|71834358|71911021	This work	Human Blood	chr3	71834358	71911021	N/D	76663							1
chr4|109097587|109261793	This work	Human Blood	chr4	109097587	109261793	N/D	164206	1						1
chr4|11430538|11491640	This work	Human Blood	chr4	11430538	11491640	N/D	61102	1						1
chr4|149363673|149414254	This work	Human Blood	chr4	149363673	149414254	N/D	50581	1						1
chr4|153460416|153547264	This work	Human Blood	chr4	153460416	153547264	N/D	86848	1						1		MER52D
chr4|16228169|16343994	Kapranov et al, 2010 BMC Biology	K562 + Ewing Sarcomas	chr4	16228169	16343994	N/D	115825	1						1
chr4|164134137|164202447	Kapranov et al, 2010 BMC Biology	K562 + Ewing Sarcomas	chr4	164134137	164202447	N/D	68310							1
chr4|165305247|165474141	Kapranov et al, 2010 BMC Biology	K562 + Ewing Sarcomas	chr4	165305247	165474141	N/D	168894	1						1
chr4|165481612|165603606	Kapranov et al, 2010 BMC Biology	K562 + Ewing Sarcomas	chr4	165481612	165603606	N/D	121994							1
chr4|82393235|82852592	Kapranov et al, 2010 BMC Biology	K562 + Ewing Sarcomas	chr4	82393235	82852592	N/D	459357	1						1
chr4|84131393|84184841	Kapranov et al, 2010 BMC Biology	K562 + Ewing Sarcomas	chr4	84131393	84184841	N/D	53448							1
chr5|10465139|10553516	This work	Human Blood	chr5	10465139	10553516	N/D	88377							1		MLT1B,MER4C
chr5|153437015|153490061	This work	Human Blood	chr5	153437015	153490061	N/D	53046							1		LTR16C,MLT1J
chr5|154398025|154537822	Kapranov et al, 2010 BMC Biology	K562 + Ewing Sarcomas	chr5	154398025	154537822	N/D	139797	1						1		MER52C
chr5|157330837|157483309	Kapranov et al, 2010 BMC Biology	K562 + Ewing Sarcomas	chr5	157330837	157483309	N/D	152472							1
chr5|173200887|173267632	This work	Human Blood	chr5	173200887	173267632	N/D	66745							1
chr5|17434650|17517857	This work	Human Blood	chr5	17434650	17517857	N/D	83207	1						1
chr5|49852681|49941015	This work	Human Blood	chr5	49852681	49941015	N/D	88334							1		LTR16C
chr5|98262286|98321081	Kapranov et al, 2010 BMC Biology	K562 + Ewing Sarcomas	chr5	98262286	98321081	N/D	58795	1						1
chr6|111824856|111880106	Kapranov et al, 2010 BMC Biology	K562 + Ewing Sarcomas	chr6	111824856	111880106	N/D	55250							1		MamRep1527
chr6|131665459|131726956	This work	Human Blood	chr6	131665459	131726956	N/D	61497							1	HERVH-int	HERVH-int
chr6|99269248|99321572	Kapranov et al, 2010 BMC Biology	K562 + Ewing Sarcomas	chr6	99269248	99321572	N/D	52324							1
chr7|123668761|123976987	Kapranov et al, 2010 BMC Biology	K562 + Ewing Sarcomas	chr7	123668761	123976987	N/D	308226							1
chr7|30202436|30289160	Kapranov et al, 2010 BMC Biology	K562 + Ewing Sarcomas	chr7	30202436	30289160	N/D	86724							1
chr7|7288252|7340131	This work	Human Blood	chr7	7288252	7340131	N/D	51879							1
chr8|122346782|122396934	This work	Human Blood	chr8	122346782	122396934	N/D	50152							1
chr8|39970843|40040062	Kapranov et al, 2010 BMC Biology	K562 + Ewing Sarcomas	chr8	39970843	40040062	N/D	69219	1						1
chr9|107761015|107831751	This work	Human Blood	chr9	107761015	107831751	N/D	70736							1		MLT1A
chr9|83277815|83341557	This work	Human Blood	chr9	83277815	83341557	N/D	63742	1						1
chr9|83362465|83430127	This work	Human Blood	chr9	83362465	83430127	N/D	67662							1
chr9|86153349|86203758	This work	Human Blood	chr9	86153349	86203758	N/D	50409	1						1
chrX|13309279|13411662	Kapranov et al, 2010 BMC Biology	K562 + Ewing Sarcomas	chrX	13309279	13411662	N/D	102383	1						1
chrX|134125016|134177365	Kapranov et al, 2010 BMC Biology	K562 + Ewing Sarcomas	chrX	134125016	134177365	N/D	52349	1						1
chrX|139797048|139875300	Kapranov et al, 2010 BMC Biology	K562 + Ewing Sarcomas	chrX	139797048	139875300	N/D	78252							1
chrX|37765134|37865805	Kapranov et al, 2010 BMC Biology	K562 + Ewing Sarcomas	chrX	37765134	37865805	N/D	100671							1
chrX|39058460|39136826	This work	Human Blood	chrX	39058460	39136826	N/D	78366							1		LTR81B,MSTB1,LTR81B
chrX|52004422|52103230	Kapranov et al, 2010 BMC Biology	K562 + Ewing Sarcomas	chrX	52004422	52103230	N/D	98808	1						1
chr1|194086479|194170138	This work	Human Blood	chr1	194086479	194170138	N/D	83659
chr10|18977445|19206564	Kapranov et al, 2010 BMC Biology	K562 + Ewing Sarcomas	chr10	18977445	19206564	N/D	229119
chr11|94609919|94660294	This work	Human Blood	chr11	94609919	94660294	N/D	50375
chr12|32146044|32208494	This work	Human Blood	chr12	32146044	32208494	N/D	62450
chr12|68415108|68548548	This work	Human Blood	chr12	68415108	68548548	N/D	133440
chr14|63014174|63066491	Kapranov et al, 2010 BMC Biology	K562 + Ewing Sarcomas	chr14	63014174	63066491	N/D	52317
chr15|70221574|70274277	This work	Human Blood	chr15	70221574	70274277	N/D	52703
chr16|66115587|66167901	Kapranov et al, 2010 BMC Biology	K562 + Ewing Sarcomas	chr16	66115587	66167901	N/D	52314
chr18|66026360|66108803	Kapranov et al, 2010 BMC Biology	K562 + Ewing Sarcomas	chr18	66026360	66108803	N/D	82443
chr2|196133574|196193680	This work	Human Blood	chr2	196133574	196193680	N/D	60106
chr22|28567501|28782958	Kapranov et al, 2010 BMC Biology	K562 + Ewing Sarcomas	chr22	28567501	28782958	N/D	215457
chr3|114953780|115031161	This work	Human Blood	chr3	114953780	115031161	N/D	77381
chr3|161691493|161761028	Kapranov et al, 2010 BMC Biology	K562 + Ewing Sarcomas	chr3	161691493	161761028	N/D	69535
chr4|26226712|26295400	This work	Human Blood	chr4	26226712	26295400	N/D	68688
chr5|140541265|140619599	Kapranov et al, 2010 BMC Biology	K562 + Ewing Sarcomas	chr5	140541265	140619599	N/D	78334
chr5|21372091|21445419	Kapranov et al, 2010 BMC Biology	K562 + Ewing Sarcomas	chr5	21372091	21445419	N/D	73328
chr6|159342118|159398240	Kapranov et al, 2010 BMC Biology	K562 + Ewing Sarcomas	chr6	159342118	159398240	N/D	56122
chr8|112761676|112861468	Kapranov et al, 2010 BMC Biology	K562 + Ewing Sarcomas	chr8	112761676	112861468	N/D	99792
chr8|77811827|77892492	This work	Human Blood	chr8	77811827	77892492	N/D	80665
chr9|89140009|89291607	Kapranov et al, 2010 BMC Biology	K562 + Ewing Sarcomas	chr9	89140009	89291607	N/D	151598
chr3|76352644|76968111	Kapranov et al, 2010 BMC Biology	K562 + Ewing Sarcomas	chr3	76352644	76968111	N/D	615467
chr7|108465436|109021354	Kapranov et al, 2010 BMC Biology	K562 + Ewing Sarcomas	chr7	108465436	109021354	N/D	555918
chr5|154555318|155036278	Kapranov et al, 2010 BMC Biology	K562 + Ewing Sarcomas	chr5	154555318	155036278	N/D	480960
chr10|107923564|108310884	Kapranov et al, 2010 BMC Biology	K562 + Ewing Sarcomas	chr10	107923564	108310884	N/D	387320
chr16|13005628|13388119	Kapranov et al, 2010 BMC Biology	K562 + Ewing Sarcomas	chr16	13005628	13388119	N/D	382491
chr18|65544871|65907350	Kapranov et al, 2010 BMC Biology	K562 + Ewing Sarcomas	chr18	65544871	65907350	N/D	362479
chr11|38794819|39142187	Kapranov et al, 2010 BMC Biology	K562 + Ewing Sarcomas	chr11	38794819	39142187	N/D	347368
chr8|5853100|6188870	Kapranov et al, 2010 BMC Biology	K562 + Ewing Sarcomas	chr8	5853100	6188870	N/D	335770
chr4|181070004|181386725	Kapranov et al, 2010 BMC Biology	K562 + Ewing Sarcomas	chr4	181070004	181386725	N/D	316721
chr8|26800357|27093812	Kapranov et al, 2010 BMC Biology	K562 + Ewing Sarcomas	chr8	26800357	27093812	N/D	293455
chr6|156361284|156646235	This work	Human Blood	chr6	156361284	156646235	N/D	284951
chr13|39624420|39904857	Kapranov et al, 2010 BMC Biology	K562 + Ewing Sarcomas	chr13	39624420	39904857	N/D	280437
chr3|76083132|76347126	Kapranov et al, 2010 BMC Biology	K562 + Ewing Sarcomas	chr3	76083132	76347126	N/D	263994
chr9|82866791|83091019	This work	Human Blood	chr9	82866791	83091019	N/D	224228
chr5|60609641|60817167	Kapranov et al, 2010 BMC Biology	K562 + Ewing Sarcomas	chr5	60609641	60817167	N/D	207526
chr8|112543464|112747690	Kapranov et al, 2010 BMC Biology	K562 + Ewing Sarcomas	chr8	112543464	112747690	N/D	204226
chr6|156135221|156331471	This work	Human Blood	chr6	156135221	156331471	N/D	196250
chr3|28606312|28799586	Kapranov et al, 2010 BMC Biology	K562 + Ewing Sarcomas	chr3	28606312	28799586	N/D	193274
chr6|54475766|54666629	Kapranov et al, 2010 BMC Biology	K562 + Ewing Sarcomas	chr6	54475766	54666629	N/D	190863
chr6|98535752|98716572	Kapranov et al, 2010 BMC Biology	K562 + Ewing Sarcomas	chr6	98535752	98716572	N/D	180820
chr2|123257678|123431505	Kapranov et al, 2010 BMC Biology	K562 + Ewing Sarcomas	chr2	123257678	123431505	N/D	173827
chr2|226635213|226801489	Kapranov et al, 2010 BMC Biology	K562 + Ewing Sarcomas	chr2	226635213	226801489	N/D	166276
chr15|77988814|78154382	Kapranov et al, 2010 BMC Biology	K562 + Ewing Sarcomas	chr15	77988814	78154382	N/D	165568
chr16|63021002|63179892	Kapranov et al, 2010 BMC Biology	K562 + Ewing Sarcomas	chr16	63021002	63179892	N/D	158890
chr13|74832292|74987092	This work	Human Blood	chr13	74832292	74987092	N/D	154800
chrY|23318814|23468583	This work	Human Blood	chrY	23318814	23468583	N/D	149769
chr20|37853392|37997084	This work	Human Blood	chr20	37853392	37997084	N/D	143692
chr1|198726885|198867598	Kapranov et al, 2010 BMC Biology	K562 + Ewing Sarcomas	chr1	198726885	198867598	N/D	140713
chr14|71582121|71722520	Kapranov et al, 2010 BMC Biology	K562 + Ewing Sarcomas	chr14	71582121	71722520	N/D	140399
chr11|95221375|95359607	This work	Human Blood	chr11	95221375	95359607	N/D	138232
chr1|191991407|192127490	Kapranov et al, 2010 BMC Biology	K562 + Ewing Sarcomas	chr1	191991407	192127490	N/D	136083
chr13|84796498|84929138	This work	Human Blood	chr13	84796498	84929138	N/D	132640
chr10|89760583|89891979	This work	Human Blood	chr10	89760583	89891979	N/D	131396
chrX|34515439|34645093	Kapranov et al, 2010 BMC Biology	K562 + Ewing Sarcomas	chrX	34515439	34645093	N/D	129654
[truncated: 152 more rows]

## Sheet: Mouse_vlincRNAs_on_HG19
Source	Tissue	Chr.	Start_HG19	End_HG19	Strand
This work	Mouse Lung	chr16	79246564	79610124	N/D
This work	Mouse Lung	chr3	13114868	13357730	N/D
This work	Mouse Lung	chr12	19744513	19984555	N/D
This work	Mouse Lung	chr12	105822865	106061989	N/D
This work	Mouse Lung	chr5	159015752	159251870	N/D
This work	Mouse Lung	chr18	19539258	19746067	N/D
This work	Mouse Lung	chr4	27048513	27221858	N/D
This work	Mouse Lung	chr6	148335533	148508065	N/D
This work	Mouse Lung	chr11	69246777	69414966	N/D
This work	Mouse Lung	chr2	168281751	168445124	N/D
This work	Mouse Lung	chr6	106180374	106330005	N/D
This work	Mouse Lung	chr15	68126944	68272346	N/D
This work	Mouse Lung	chr3	177011475	177153658	N/D
This work	Mouse Lung	chr9	18189498	18330452	N/D
This work	Mouse Lung	chr20	48961139	49098605	N/D
This work	Mouse Lung	chr13	81208489	81344504	N/D
This work	Mouse Lung	chr5	38094767	38228322	N/D
This work	Mouse Lung	chr8	123633551	123764836	N/D
This work	Mouse Lung	chr10	122669040	122799676	N/D
This work	Mouse Lung	chr2	67704484	67833370	N/D
This work	Mouse Lung	chr10	65467637	65596488	N/D
This work	Mouse Lung	chr14	66280234	66407244	N/D
This work	Mouse Lung	chrX	115366707	115492809	N/D
This work	Mouse Lung	chr2	161428633	161554649	N/D
This work	Mouse Lung	chr12	20339802	20465683	N/D
This work	Mouse Lung	chr12	89472489	89598248	N/D
This work	Mouse Lung	chr4	26163603	26283980	N/D
This work	Mouse Lung	chr10	3967847	4087591	N/D
This work	Mouse Lung	chr18	8869138	8988623	N/D
This work	Mouse Lung	chr10	122799680	122918092	N/D
This work	Mouse Lung	chr14	36624933	36743052	N/D
This work	Mouse Lung	chr8	134824331	134938118	N/D
This work	Mouse Lung	chr20	36033821	36145817	N/D
This work	Mouse Lung	chr2	43271666	43383511	N/D
This work	Mouse Lung	chr12	77976192	78087523	N/D
This work	Mouse Lung	chr8	55078566	55188256	N/D
This work	Mouse Lung	chr6	113879488	113988490	N/D
This work	Mouse Lung	chr16	73597485	73705589	N/D
This work	Mouse Lung	chr3	112402766	112510751	N/D
This work	Mouse Lung	chr17	15025238	15133095	N/D
This work	Mouse Lung	chr8	143090542	143197983	N/D
This work	Mouse Lung	chr11	28361662	28468846	N/D
This work	Mouse Lung	chrX	72560679	72666864	N/D
This work	Mouse Lung	chr20	4301675	4407360	N/D
This work	Mouse Lung	chr15	79882238	79987603	N/D
This work	Mouse Lung	chr13	73929102	74031628	N/D
This work	Mouse Lung	chr20	11468340	11570615	N/D
This work	Mouse Lung	chr9	98098653	98200587	N/D
This work	Mouse Lung	chr1	164336902	164438364	N/D
This work	Mouse Lung	chr11	87745247	87846309	N/D
This work	Mouse Lung	chr2	168447371	168547576	N/D
This work	Mouse Lung	chr5	73283038	73383107	N/D
This work	Mouse Lung	chr6	89692224	89790126	N/D
This work	Mouse Lung	chr2	38604600	38702457	N/D
This work	Mouse Lung	chr1	172801974	172899647	N/D
This work	Mouse Lung	chr10	31007090	31104155	N/D
This work	Mouse Lung	chrX	23588550	23685597	N/D
This work	Mouse Lung	chr15	46308825	46405721	N/D
This work	Mouse Lung	chr4	108438361	108534817	N/D
This work	Mouse Lung	chr15	79785984	79881544	N/D
This work	Mouse Lung	chr8	134584288	134679122	N/D
This work	Mouse Lung	chr4	24176247	24270920	N/D
This work	Mouse Lung	chr5	120230236	120324603	N/D
This work	Mouse Lung	chr10	119546811	119640745	N/D
This work	Mouse Lung	chr16	86093239	86185469	N/D
This work	Mouse Lung	chr8	109311395	109403504	N/D
This work	Mouse Lung	chr10	8818231	8910300	N/D
This work	Mouse Lung	chr1	113760052	113851914	N/D
This work	Mouse Lung	chr10	20609011	20700704	N/D
This work	Mouse Lung	chr18	32723439	32814936	N/D
This work	Mouse Lung	chr3	152436132	152527497	N/D
This work	Mouse Lung	chr3	25124940	25215625	N/D
This work	Mouse Lung	chr15	62678062	62768523	N/D
This work	Mouse Lung	chr6	57564328	57654497	N/D
This work	Mouse Lung	chr8	24384769	24474926	N/D
This work	Mouse Lung	chr8	134734092	134823934	N/D
This work	Mouse Lung	chr2	19930253	20019718	N/D
This work	Mouse Lung	chr1	224714802	224804008	N/D
This work	Mouse Lung	chr12	91625185	91714009	N/D
This work	Mouse Lung	chr2	223201268	223289241	N/D
This work	Mouse Lung	chr4	24322191	24409688	N/D
This work	Mouse Lung	chr5	143089708	143177122	N/D
This work	Mouse Lung	chr6	3626820	3714164	N/D
This work	Mouse Lung	chr11	12577913	12664928	N/D
This work	Mouse Lung	chr5	143002593	143088602	N/D
This work	Mouse Lung	chr6	79824986	79910958	N/D
This work	Mouse Lung	chr12	89034133	89119762	N/D
This work	Mouse Lung	chr12	95044376	95129786	N/D
This work	Mouse Lung	chr9	80646733	80732052	N/D
This work	Mouse Lung	chr1	200191966	200277177	N/D
This work	Mouse Lung	chr3	24866116	24951255	N/D
This work	Mouse Lung	chr13	91655949	91740811	N/D
This work	Mouse Lung	chr8	20988998	21073812	N/D
This work	Mouse Lung	chr8	55769012	55853594	N/D
This work	Mouse Lung	chr20	10297946	10382495	N/D
This work	Mouse Lung	chrX	148475838	148560268	N/D
This work	Mouse Lung	chr14	82092843	82176928	N/D
This work	Mouse Lung	chr2	73528751	73612828	N/D
This work	Mouse Lung	chr2	207859286	207943207	N/D
This work	Mouse Lung	chr16	48644122	48728024	N/D
This work	Mouse Lung	chr2	67154080	67237933	N/D
This work	Mouse Lung	chr21	32935705	33019162	N/D
This work	Mouse Lung	chr1	212375722	212458746	N/D
This work	Mouse Lung	chr1	178550909	178633759	N/D
This work	Mouse Lung	chr6	131678829	131761413	N/D
This work	Mouse Lung	chr1	114715382	114797540	N/D
This work	Mouse Lung	chr2	191432016	191513760	N/D
This work	Mouse Lung	chr11	47877317	47958531	N/D
This work	Mouse Lung	chr5	13944751	14025366	N/D
This work	Mouse Lung	chr4	184694295	184774679	N/D
This work	Mouse Lung	chr4	147941141	148020830	N/D
This work	Mouse Lung	chr6	139850586	139929911	N/D
This work	Mouse Lung	chr12	77718159	77797220	N/D
This work	Mouse Lung	chr14	77369269	77448189	N/D
This work	Mouse Lung	chr4	1492058	1570725	N/D
This work	Mouse Lung	chr12	90143277	90221872	N/D
This work	Mouse Lung	chr6	78029701	78108084	N/D
This work	Mouse Lung	chr2	161350319	161428633	N/D
This work	Mouse Lung	chr2	168144626	168222351	N/D
This work	Mouse Lung	chr8	117390105	117467790	N/D
This work	Mouse Lung	chr3	26106313	26183875	N/D
This work	Mouse Lung	chr7	46193527	46270748	N/D
This work	Mouse Lung	chr3	176915405	176992367	N/D
This work	Mouse Lung	chr18	70229523	70305931	N/D
This work	Mouse Lung	chr5	55607207	55683496	N/D
This work	Mouse Lung	chr1	212641105	212717250	N/D
This work	Mouse Lung	chr12	90310489	90386472	N/D
This work	Mouse Lung	chr12	67835665	67911527	N/D
This work	Mouse Lung	chr5	54830921	54906621	N/D
This work	Mouse Lung	chr12	77839479	77915178	N/D
This work	Mouse Lung	chr9	26650539	26726216	N/D
This work	Mouse Lung	chr4	184433586	184509118	N/D
This work	Mouse Lung	chr3	66024573	66100043	N/D
This work	Mouse Lung	chr1	175162260	175237380	N/D
This work	Mouse Lung	chr13	77901212	77976126	N/D
This work	Mouse Lung	chr3	136789935	136864404	N/D
This work	Mouse Lung	chr1	224622497	224696589	N/D
This work	Mouse Lung	chr3	72307463	72381309	N/D
This work	Mouse Lung	chr12	76265147	76338898	N/D
This work	Mouse Lung	chr11	93964238	94037751	N/D
This work	Mouse Lung	chr10	123024776	123097837	N/D
This work	Mouse Lung	chr2	71986190	72059096	N/D
This work	Mouse Lung	chr5	124184315	124257083	N/D
This work	Mouse Lung	chrX	115494915	115567633	N/D
This work	Mouse Lung	chr4	176481517	176554086	N/D
This work	Mouse Lung	chr4	121286526	121358991	N/D
This work	Mouse Lung	chr17	30001914	30073990	N/D
This work	Mouse Lung	chr6	106806272	106877895	N/D
This work	Mouse Lung	chr8	21478299	21549514	N/D
This work	Mouse Lung	chr2	8653032	8723962	N/D
This work	Mouse Lung	chr20	2139894	2210734	N/D
This work	Mouse Lung	chrX	38778569	38849346	N/D
This work	Mouse Lung	chr10	115676952	115747715	N/D
This work	Mouse Lung	chr8	86974918	87045652	N/D
This work	Mouse Lung	chr2	30383784	30454396	N/D
This work	Mouse Lung	chr2	136988681	137059212	N/D
This work	Mouse Lung	chr3	30536444	30606912	N/D
This work	Mouse Lung	chr1	244872335	244942220	N/D
This work	Mouse Lung	chr12	69668138	69737650	N/D
This work	Mouse Lung	chr10	123367587	123436725	N/D
This work	Mouse Lung	chr1	219394759	219463453	N/D
This work	Mouse Lung	chr1	172900490	172968940	N/D
This work	Mouse Lung	chr4	185184593	185252501	N/D
This work	Mouse Lung	chr5	95319211	95387075	N/D
This work	Mouse Lung	chr8	12681027	12748641	N/D
This work	Mouse Lung	chr4	170207629	170275116	N/D
This work	Mouse Lung	chr15	96479091	96546054	N/D
This work	Mouse Lung	chr5	55905496	55972442	N/D
This work	Mouse Lung	chr1	88208417	88275342	N/D
This work	Mouse Lung	chr8	16060292	16126948	N/D
This work	Mouse Lung	chr5	97678404	97744995	N/D
This work	Mouse Lung	chr17	75770162	75836510	N/D
This work	Mouse Lung	chr2	235722519	235788655	N/D
This work	Mouse Lung	chr9	132017380	132083293	N/D
This work	Mouse Lung	chr4	148020830	148086413	N/D
This work	Mouse Lung	chr21	33575672	33640455	N/D
This work	Mouse Lung	chr3	24952175	25016912	N/D
This work	Mouse Lung	chr12	88748651	88813299	N/D
This work	Mouse Lung	chr13	40689482	40753805	N/D
This work	Mouse Lung	chr1	77097496	77161790	N/D
This work	Mouse Lung	chr4	24411710	24475737	N/D
This work	Mouse Lung	chr2	38088288	38151977	N/D
This work	Mouse Lung	chr22	42680029	42743346	N/D
This work	Mouse Lung	chr12	16190636	16253921	N/D
This work	Mouse Lung	chr20	2211753	2274955	N/D
This work	Mouse Lung	chr2	8569539	8632244	N/D
This work	Mouse Lung	chr15	63241987	63304579	N/D
This work	Mouse Lung	chr5	38032270	38094757	N/D
This work	Mouse Lung	chrX	106894256	106956450	N/D
This work	Mouse Lung	chr2	71922024	71984080	N/D
This work	Mouse Lung	chr18	73170233	73232284	N/D
This work	Mouse Lung	chr16	54324039	54386011	N/D
This work	Mouse Lung	chr5	36793283	36855129	N/D
This work	Mouse Lung	chr5	73532981	73594144	N/D
This work	Mouse Lung	chr5	115628991	115689624	N/D
This work	Mouse Lung	chr2	66902112	66962361	N/D
This work	Mouse Lung	chr3	149763884	149823525	N/D
This work	Mouse Lung	chrX	148405939	148465512	N/D
This work	Mouse Lung	chr12	92568321	92627749	N/D
This work	Mouse Lung	chr20	12001121	12060142	N/D
This work	Mouse Lung	chr2	168222786	168281728	N/D
This work	Mouse Lung	chr11	108822730	108881607	N/D
This work	Mouse Lung	chr10	9009345	9067973	N/D
This work	Mouse Lung	chrX	39259267	39317835	N/D
This work	Mouse Lung	chr2	190366883	190424882	N/D
This work	Mouse Lung	chr6	14318845	14375789	N/D
This work	Mouse Lung	chr7	6312319	6369038	N/D
This work	Mouse Lung	chr4	27261564	27317245	N/D
This work	Mouse Lung	chr17	81054526	81109860	N/D
This work	Mouse Lung	chr9	120533031	120587634	N/D
This work	Mouse Lung	chr1	97061848	97115902	N/D
This work	Mouse Lung	chr4	24719184	24773027	N/D
This work	Mouse Lung	chr4	22043507	22097193	N/D
This work	Mouse Lung	chrX	12995347	13048889	N/D
This work	Mouse Lung	chr1	208142088	208195573	N/D
This work	Mouse Lung	chr9	133019521	133072532	N/D
This work	Mouse Lung	chr20	50846388	50899363	N/D
This work	Mouse Lung	chr3	63690310	63743043	N/D
This work	Mouse Lung	chr1	152131705	152184383	N/D
This work	Mouse Lung	chr8	49562376	49615051	N/D
This work	Mouse Lung	chr12	54121325	54173421	N/D
This work	Mouse Lung	chr17	68464275	68515725	N/D
This work	Mouse Lung	chr10	89805110	89855819	N/D
This work	Mouse Lung	chrX	13091040	13141398	N/D
This work	Mouse Lung	chr2	54633408	54683431	N/D

## Sheet: KEY
Promoters association procedure
Data source:	LTR repeats were taken from rmsk.txt (hg19)
	Promoters were taken from Encode (ENCODE_Broad_Promotor_Ehancer_HMM_classification_9_cell_lines_hg18)
Data preparation:	+/-5kb intervals were taken for left border of top strand vlincRNAs and right border of bottom strand vlincRNAs.
	For non-strand-specific vlincRNAs analysis was forked for 5' and 3' ends.
	Either Active or All(Active+Weak+Poised) promoters were taken from 9 cell lines, lifted to hg19 and joined as intervals.
Note:	This table contains more vlincRNAs associated with LTR-overlapping promoters than Table 3 in the text.
	In Table 3 we used only promoters from the cognate cell line in which vlincRNAs were constructed, while
	in this table we used promoters from all cell lines.
