# Supplementary material for: VlincRNAs controlled by retroviral elements are a hallmark of pluripotency and cancer
Source: Genome Biol. 2013 Jul 22;14(7):R73. doi: 10.1186/gb-2013-14-7-r73 (PMC4053963; doi:10.1186/gb-2013-14-7-r73)
Supplement: Additional File 3 — Supplementary Table S3 [file gb-2013-14-7-r73-S3.XLSX]

## Sheet: Sheet1
Supplementary Table S3. Results of vlincRNA siRNA inhibitions studies.
First round siRNA treatments (Figure 5A)
Treatment*	K562/Max(non-K562)	%Apoptotic Cells GFP+ Cells	SD	P-value vs Negative Control 1-sided t-test	LTR-driven
EGFP only		3.3	0.721942	0.432936
Negative Control		3.21	0.460326
Vlinc_203	431.261	2.66333	0.73867		Yes
Vlinc_454	157.344	2.35667	0.565803
Vlinc_185	122.508	3.38667	0.612726	0.355792	Yes
Vlinc_377	96.8554	4.31667	0.160728	0.020553	Yes
Vlinc_21	95.0243	3.15667	0.472476		Yes
Vlinc_500	73.5672	6.42333	0.788057	0.00358902	Yes
Vlinc_458	62.7943	3.85667	0.577264	0.103652	Yes
Vlinc_466	60.3706	3.99	0.875386	0.132285	Yes
Vlinc_518	59.9714	4.98333	1.26808	0.0620269
Vlinc_251	47.2307	7.79333	0.402782	0.000112852	Yes
Vlinc_146	1.82402	4.99667	0.730091	0.0153255
Vlinc_186	1.48775	7.36667	0.644696	0.000640405
Vlinc_243	1.14282	13.2333	1.00664	0.000408697
Vlinc_481	0.900497	6.28667	0.125033	0.00238319
Vlinc_82	0.873374	6.15	1.23175	0.0202929
Vlinc_523	0.506363	12.0333	0.208167	6.82687e-05
Vlinc_138	0.385245	10.7933	1.16367	0.00165834
Vlinc_375	0.354332	6.99	0.668431	0.0010482
Vlinc_316	0.351108	7.55667	0.686319	0.00073816
Vlinc_531	0.261193	4.23333	0.745274	0.0635233
BCR-ABL		6.26333	0.907157	0.00711237
Cell Death Posit.Control		16.7	1.95192	0.00245485
Additional siRNA treatments (Figure 5C)
Treatment*	%Apoptotic Cells GFP+ Cells	SD	P-value vs Negative Control 1-sided t-test	LTR-driven
Negative Control	2.76667	0.152753
Vlinc-377-2	5.5	1.15326	0.0261352	Yes
Vlinc-377-3	9.33333	0.11547	5.55639e-07	Yes
Vlinc-500-2	4.93333	0.351188	0.00165868	Yes
Vlinc-500-3	3.46667	0.152753	0.00247602	Yes
Vlinc-251-2	4.43333	0.450925	0.00783525	Yes
Vlinc-251-3	3.76667	0.152753	0.000656364	Yes
Vlinc-243-2	4.76667	0.493288	0.00673477
Vlinc-243-3	9.63333	0.404145	0.000155088
Vlinc-523-2	10.3	0.519615	0.000366987
Vlinc-523-3	3.66667	0.23094	0.00370993
Vlinc-138-2	11.0667	0.404145	9.55584e-05
Vlinc-138-3	4.1	0.173205	0.000303623
*All indicated treatments with the exception of "EGFP Only" imply cotransfection of EGFP-expressing plasmid with the indicated siRNA
