# Supplementary material for: VlincRNAs controlled by retroviral elements are a hallmark of pluripotency and cancer
Source: Genome Biol. 2013 Jul 22;14(7):R73. doi: 10.1186/gb-2013-14-7-r73 (PMC4053963; doi:10.1186/gb-2013-14-7-r73)
Supplement: Additional File 4 — Supplementary Table S5 [file gb-2013-14-7-r73-S4.XLSX]

## Sheet: Sheet1
Supplementary Table S5. Primers for real-time RTPCR.
138-1F	GAAGTATCTCTCCCAATAGCTGCAG	138-1R	GATGCCTCTCACTTACCTCCTGAG
243-2F	GGAGATTTCTATAGCATACAGCAG	243-2R	ATCTAGCCAAGTGGGTTATGGCTC
523-1F	GAATTCTATACCTGAGGAGACTC	523-1R	GCATACAAAATACACATGTACTTCC
377-2F	GTACCTGAGTAGTGTTGAATTCTCTG	377-2R	CGTCCAGAACACGTCCATTCACTG
203-2F	CTAGATCATGTTGGAGCATTCCTC	203-2R	GATCAAGGCTGAATCCTGCTCCTG
21-2F	CCAATGTGAGAGATGAGACTCAGG	21-2R	GGTCATTACATCCATTTCTCCGAC
GAPDH-F	TGCACCACCAACTGCTTAGC	GAPDH-R	GGCATGGACTGTGGTCATGAG
