# Supplementary material for: VlincRNAs controlled by retroviral elements are a hallmark of pluripotency and cancer
Source: Genome Biol. 2013 Jul 22;14(7):R73. doi: 10.1186/gb-2013-14-7-r73 (PMC4053963; doi:10.1186/gb-2013-14-7-r73)
Supplement: Additional File 5 — Supplementary Table S4 [file gb-2013-14-7-r73-S5.XLSX]

## Sheet: Sheet1
Supplementary Table S4. List of siRNAs used in vlincRNA inhibitions studies.
siRNA_ID	Vlinc_chr*	Vlinc_start*	Vlinc_stop*	vlinc strand	Seq of siRNA	siRNA_chr	siRNA_start	siRNA_stop	Patterns**	Thermodynamic Values**	miRNA targets**
vlinc_203	chr18	75618635	75705681	-	GCUCCUCUUAACUAGACGU	chr18	75700491	75700510	C	-3.0( -12.3, -9.3 )	1[1]
Vlinc_454	chr7	10260389	10826297	-	GGUAGGAAAUAACGAUACU	chr7	10771428	10771447	B,C	-3.3( -10.1, -6.8 )	4[7]
vlinc_185	chr17	67960662	68125237	-	GGCACAGAGUUGAUACGUA	chr17	68085340	68085359	C	-3.4( -12.2, -8.8 )	4[7]
vlinc_377	chr5	53606547	53809149	+	GAUGUAGUAACACCGUCAU	chr5	53627435	53627454	B,C	-1.1( -9.0, -7.9 )	2[3]
vlinc_21	chr1	194610637	194829581	-	GUUUAUCAUUCAACGAUGU	chr1	194803703	194803722	B,C	1.3( -6.6, -7.9 )	2[3]
vlinc_500	chr8	91233625	91636162	+	CCAGAAGAUUAGAAUACGU	chr8	91311752	91311771	B,C	-2.1( -10.4, -8.3 )	3[5]
vlinc_458	chr7	22574132	22748628	-	CAGAUGGUCAUUUACGAAA	chr7	22724730	22724749	C	-1.0( -8.2, -7.2 )	4[7]
vlinc_466	chr7	83964727	84510327	-	GCACUGAAGAGACGACUAA	chr7	84448055	84448074	C	-3.8( -11.0, -7.2 )	2[3]
vlinc_518	chr8	130394484	130603422	-	GGAGGAAAUUUCCUAACGU	chr8	130465290	130465309	C	-4.2( -12.1, -7.9 )	4[7]
vlinc_251	chr2	168656234	168797705	-	GGCUUAUUAAGCUCCGCUA	chr2	168786357	168786376	C	-1.1( -10.9, -9.8 )	3[5]
vlinc_146	chr15	81918211	82288214	-	GUGGAACUGAAACGACACA	chr15	82061173	82061192	C	-1.9( -11.2, -9.3 )	1[1]
vlinc_186	chr18	975970	1287509	+	GGUUCAGUUACACUCGUCA	chr18	999538	999557	C	-0.3( -10.0, -9.7 )	2[3]
vlinc_531	chr9	76247627	76623628	-	GCCUAUACCUGCUCGUUAA	chr9	76520265	76520284	C	-5.3( -11.3, -6.0 )	4[7]
vlinc_82	chr12	46776752	47368832	+	CUGGUUUGGUAGACUCGAA	chr12	46927561	46927580	C	-1.7( -10.3, -8.6 )	4[7]
vlinc_316	chr3	139108623	139282693	+	CAGCCUUUCUGCUCGUUAA	chr3	139146602	139146621	C	-5.5( -11.5, -6.0 )	4[7]
vlinc_375	chr5	34193452	34245918	-	CCUCAAACAAUUUCGAACA	chr5	34193670	34193689	C	-2.2( -10.4, -8.2 )	4[7]
vlinc_523	chr9	3526068	3710515	+	GGUUCUUAAUGGCCGAUAA	chr9	3567946	3567965	C	-3.7( -10.0, -6.3 )	2[3]
vlinc_243	chr2	138814682	139259338	-	GUGCCCAGAUAUUCGGUAA	chr2	139149615	139149634	C	-3.8( -12.2, -8.4 )	5[10]
vlinc_481	chr7	156285302	156430936	-	GCCUUAAUAUCUGACACGA	chr7	156428167	156428186	C	-1.2( -10.9, -9.7 )	5[10]
vlinc_138	chr15	51300237	51627330	+	GCUAUUGAUUUGGCGAACA	chr15	51338690	51338709	C	-0.9( -9.1, -8.2 )	4[7]
Additional siRNAs
vlinc_377-2	chr5	53606547	53809149	+	GCUUAAACCUGACGUUACU	chr5	53617010	53617029	C	-2.3( -9.0, -6.7 )	3[5]
vlinc_377-3	chr5	53606547	53809149	+	CGGAGAAACUUCCGCUUAU	chr5	53612022	53612041	B,C	-5.1 ( -10.6, -5.5 )	4[7]
vlinc_500-2	chr8	91233625	91636162	+	CUCCAGAGUUGACGAUAAU	chr8	91333449	91333468	B,C	-5.8 ( -10.4, -4.6 )	5[10]
vlinc_500-3	chr8	91233625	91636162	+	GGUUGAAACACUGUCGAAA	chr8	91263480	91263499	C	-2.5 ( -9.7, -7.2 )	4[7]
vlinc_251-2	chr2	168656234	168797705	-	GGGUAUAUAUGCCACGAAU	chr2	168795980	168795999	C	-4.5 ( -11.3, -6.8 )	3[5]
vlinc_251-3	chr2	168656234	168797705	-	CACUUUAUGACACGAUUCA	chr2	168787060	168787079	B,C	-0.9 ( -8.0, -7.1 )	5[10]
vlinc_523-2	chr9	3526068	3710515	+	GAAAGACACUUUCGCAUUA	chr9	3648648	3648667	B,C	-1.4 ( -7.5, -6.1 )	2[3]
vlinc_523-3	chr9	3526068	3710515	+	CUGAUCAGGACACCGUAUA	chr9	3568178	3568197	C	-1.6 ( -8.2, -6.6 )	5[10]
vlinc_243-2	chr2	138814682	139259338	-	GCUAUUAAGACACGAAAUA	chr2	139189691	139189710	C	-4.2 ( -9.1, -4.9 )	6[13]
vlinc_243-3	chr2	138814682	139259338	-	CCUUUCAGGUGUUCGUUAA	chr2	139179001	139179020	C	-1.8 ( -7.8, -6.0 )	6[13]
vlinc_138_2	chr15	51300237	51627330	+	GACAAUAUUAUCCUCGUAU	chr15	51336664	51336683	B,C	-1.7 ( -8.8, -7.1 )	5[10]
vlinc_138_3	chr15	51300237	51627330	+	GUAAUUCAGAUGCGAAUUA	chr15	51404703	51404722	C	-1.9 ( -6.8, -4.9 )	6[13]
* From Table S1, Tab "Non_overlapping_human_vlincRNAs"
** From the Whitehead siRNA design website
All coordinates are on HG19
