# Supplementary material for: VlincRNAs controlled by retroviral elements are a hallmark of pluripotency and cancer
Source: Genome Biol. 2013 Jul 22;14(7):R73. doi: 10.1186/gb-2013-14-7-r73 (PMC4053963; doi:10.1186/gb-2013-14-7-r73)
Supplement: Additional File 6 — Supplementary Table S2 [file gb-2013-14-7-r73-S6.XLSX]

## Sheet: Sheet1
	Supplemental Table S2: Long range RT-PCR primers and amplicon coordinates (hg19)
	vlinc_228 (ID chr2|76095748|76294624 in Supplemental Table S1)
	PCR	RT Primer	Forward Primer	Reverse Primer
	vlinc228_-1	TGCTGTCAATGCCTAAGTGGA	CCTGAAATGGCAAATCTGGTC	GAGGAACCATCTGTCGTCCTG
	vlinc228_+1	GCATGCTACACGCCCAAGTAT	GAGGCCACTGACAACCTATGG	TGCTGTCAATGCCTAAGTGGA
	vlinc228_+2	AAGTGAAGGTGGCAATGGAAG	CAGGTCCAAAGGATGAGCTTG	GCATGCTACACGCCCAAGTAT
	vlinc228_+3	TTGCTTAAGTTTGCCCTGACC	GGCCAAAGGTCCAATTAAGGT	AAGTGAAGGTGGCAATGGAAG
	vlinc228_+4	ACCTTGAGGTAGCAGGCCAAG	GGCTGAAAGTCATCAAGGAAGG	TTGCTTAAGTTTGCCCTGACC
	vlinc228_+5	TTGGCAATGACTCAGAGAGAGG	CCCATTCTGGAAAGTGTGGAC	GTGCGGCCAGGTTTAACAAC
	vlinc228_+6	GACCACAAGCCAAAGATCACC	GAGTGAGCAAGAATGAATCAGCAC	TTGGCAATGACTCAGAGAGAGG
	vlinc228_+7	GTGTTAGCCAGGATGGTCTCG	AGATGTCAGAGGTGGGACCAA	GACCACAAGCCAAAGATCACC
	vlinc228_+8	TGGACCCATAGAAGGGAACAA	GAGCCACACTCCCTCTCAAAG	CTACCACATGATCCGGCAATC
	vlinc228_+9	CTGGAGCATCCTGAATTGGAG	CTCCGCAACTCCCTATTACCC	TGGACCCATAGAAGGGAACAA
	vlinc228_+10	AATCTCTTGAATCCCGCTGTG	CCAATGCTGAAAGTGGGATGT	CTGGAGCATCCTGAATTGGAG
	vlinc228_+11	TTACTGTGTTTGCTGGATGCTG	GGTCATGTGCTGCCTTAGTCC	AATCTCTTGAATCCCGCTGTG
	vlinc228_-1	chr2	76096040	76100937
	vlinc228_+1	chr2	76100544	76105441
	vlinc228_+2	chr2	76104385	76109285
	vlinc228_+3	chr2	76108589	76113479
	vlinc228_+4	chr2	76113302	76118307
	vlinc228_+5	chr2	76118194	76123383
	vlinc228_+6	chr2	76123258	76128192
	vlinc228_+7	chr2	76127396	76132289
	vlinc228_+8	chr2	76132197	76136903
	vlinc228_+9	chr2	76136493	76141401
	vlinc228_+10	chr2	76140260	76145240
	vlinc228_+11	chr2	76144272	76149170
